# Supplementary material for: Missing genes in the annotation of prokaryotic genomes
Source: BMC Bioinformatics. 2010 Mar 15;11:131. doi: 10.1186/1471-2105-11-131 (PMC3098052; doi:10.1186/1471-2105-11-131)
Supplement: Additional file 4 — AA sequences file. Amino acid sequences for the missing genes. [file 1471-2105-11-131-S4.TXT]

>NC_010545|T20852|2291815|2291669 GROUP0(87 genes,16 replicons):
MLPAPAGMSRSQAQAPPQTTRAPRASGDEPAPKLVEVLGVLCSPRQRG
>NC_009439|T35787|4150040|4149894 GROUP0(87 genes,16 replicons):
MFPAPAGMNRGRCRASLPGLRVPRASGDEPGRPCMTSAPPRCSPRQRG
>NC_008609|T23564|2525518|2525339 GROUP0(87 genes,16 replicons):
MLENYARPIQGVFPACAGMKYEYFLVPGVSVGVPRMRGDEPSAACVRGMLERCSPHARG
>NC_006905|T26306|3049698|3049552 GROUP0(87 genes,16 replicons):
MFPAPAGINRNNASSHWHWRGVPRASGDKPKLVVILKPLVVCSPRQRG
>NC_007164|T7469|776200|776054 GROUP0(87 genes,16 replicons):
MLPAPAGMSRTWRRRWVKQRGAPRASGDEPSRTTFRVPNMVCSPRQRG
>NC_008609|T23587|2526888|2526742 GROUP0(87 genes,16 replicons):
MFPACAGMNPRLYPQARGDGRVPRMRGDEPGHHGGRTPAQGCSPHARG
>NC_007164|T7465|776017|775871 GROUP0(87 genes,16 replicons):
MLPAPAGMSRRLSKSPKGTPGAPRASGDEPHPAGLRTPPDRCSPRQRG
>NC_007164|T7471|776261|776115 GROUP0(87 genes,16 replicons):
MLPAPAGMSRQCRPRSQRLFCAPRASGDEPHLAETLGKATRCSPRQRG
>NC_010545|T20856|2292182|2292036 GROUP0(87 genes,16 replicons):
MLPAPAGMSRRVRRLKLLEQGAPRASGDEPVLSELLTHALKCSPRQRG
>NC_002939|T13751|1524883|1525047 GROUP0(87 genes,16 replicons):
MRSRASVFPACAGMNRPPPPSPGPASSVPRMRGDEPKLTTPDRCFSTCSPHARG
>NC_007164|T7424|773662|773492 GROUP0(87 genes,16 replicons):
MNQTHNDAVLPAPAGMSRCLSAAGWPVSGAPRASGDEPFALFSVRECHECSPRQRG
>NC_008554|T33762|3490426|3490572 GROUP0(87 genes,16 replicons):
MFPTRVGMNRWAVHCLFSGKRVPHAGGDEPFVIPLNPKLRLCSPRGWG
>NC_007164|T7422|773601|773431 GROUP0(87 genes,16 replicons):
MRRGGQCQVLPAPAGMSRSRCSVSESAMSAPRASGDEPSIRLPLCRFTQCSPRQRG
>NC_010545|T20818|2289863|2289717 GROUP0(87 genes,16 replicons):
MLPAPAGMSRGLRVAVFRCGCAPRASGDEPTMRWRLQDYTKCSPRQRG
>NC_008554|T33801|3492721|3492891 GROUP0(87 genes,16 replicons):
MVDGKPNEVFPTRVGMNRRSPGAPSPRNCVPHAGGDEPCVLWTGREKLLCSPRGWG
>NC_007164|T7434|774187|774041 GROUP0(87 genes,16 replicons):
MLPAPAGMSRIFEPLPPLMVSAPRASGDEPPFHQSNQKRVRCSPRQRG
>NC_010545|T20816|2289765|2289595 GROUP0(87 genes,16 replicons):
MEAAGLHEVLPAPAGMSPPDANSIAGTSSAPRASGDEPPDWTPEQVEEECSPRQRG
>NC_007164|T7448|775102|774956 GROUP0(87 genes,16 replicons):
MLPAPAGMSRAIRFPRCCLTGAPRASGDEPLIGEAFQAMGRCSPRQRG
>NC_007498|T11025|1140765|1140917 GROUP0(87 genes,16 replicons):
MKEFPAGAGMNRCLEWIANLIGGVPRRCGDEPAFDAAPSVWAKSSPQVRG
>NC_010468|T9205|1045281|1045448 GROUP0(87 genes,16 replicons):
MVRSGGFEFPAPAGINPDHIMFIRGRIGVPRASGDKPYWKKLATVSAASSPRQRG
>NC_009943|T34331|3591938|3592084 GROUP0(87 genes,16 replicons):
MFPTRVGMNRLPLGLPPVRENVPHTCGDEPHIRLLSRSLMVCSPHVWG
>NC_010545|T20849|2291571|2291425 GROUP0(87 genes,16 replicons):
MLPAPAGMSRQRRDSMKPRVRAPRASGDEPPLPRHSGLDLRCSPRQRG
>NC_002939|T13728|1523599|1523766 GROUP0(87 genes,16 replicons):
MATETQNVFPACAGMNRARRHLVFCPCRVPRMRGDEPHDSPPGWRPTRCSPHARG
>NC_009468|T415|35330|35506 GROUP0(87 genes,16 replicons):
MVASDGPSLEVFPAGAGMNRCARRASARATGVPRRRGDEPVIDLSPVAVVRCSPQARG
>NC_009468|T427|36086|36238 GROUP0(87 genes,16 replicons):
MGVFPAGAGMNRVEDGLSFAEPSVPRRRGDEPPEGTGSHATGTCSPQARG
>NC_007164|T7445|774919|774773 GROUP0(87 genes,16 replicons):
MLPAPAGMSPTQHHRGNCGGGAPRASGDEPRSLAMQKILLECSPRQRG
>NC_010545|T20847|2291449|2291303 GROUP0(87 genes,16 replicons):
MLPAPAGMSPVCSDCEKKFDCAPRASGDEPTAEDSKGVNSRCSPRQRG
>NC_009778|T23930|2778500|2778354 GROUP0(87 genes,16 replicons):
MFPARAGINRQFLNVQARVTPVPRASGDKPDNRSQQAVEEECSPRERG
>NC_007164|T7433|774126|773980 GROUP0(87 genes,16 replicons):
MLPAPAGMSRLFTNPIKNGCGAPRASGDEPHRRSPGTLWVMCSPRQRG
>NC_008554|T33782|3491402|3491548 GROUP0(87 genes,16 replicons):
MFPTRVGMNRLFAATPTATTSVPHAGGDEPTPWYIWSAASGCSPRGWG
>NC_007164|T7484|776993|776847 GROUP0(87 genes,16 replicons):
MLPAPAGMSRSRRAPTTIQSRAPRASGDEPNSVSGWRSPQVCSPRQRG
>NC_003197|T26584|3096260|3096114 GROUP0(87 genes,16 replicons):
MFPAPAGINRAELYLTLFTFRVPRASGDKPLSQYISLSVTSCSPRQRG
>NC_010125|T19431|2254079|2253933 GROUP0(87 genes,16 replicons):
MFPARAGMNRFLHGECRLRKGVPRTCGDEPDIRMRWESGDSCSPHVRG
>NC_007498|T10970|1137085|1137258 GROUP0(87 genes,16 replicons):
MQRCFARISEFPADAGMNREARLDLSVFQRVPRRCGDEPSVRWVKRQWPESSPQMRG
>NC_009439|T35671|4139603|4139457 GROUP0(87 genes,16 replicons):
MFPAPAGMNRMPLTVNRVRLGVPRASGDEPALRVGRSVYVTCSPRQRG
>NC_009943|T34301|3590273|3590437 GROUP0(87 genes,16 replicons):
MIKSLVMFPTRVGMNRQHDDTAPPDSYVPHTCGDEPLTGELELGEATCSPHVWG
>NC_010545|T20835|2290839|2290693 GROUP0(87 genes,16 replicons):
MLPAPAGMSLMTSVIRHPPSRAPRASGDEPCATRTTETPSQCSPRQRG
>NC_009439|T35664|4139008|4138844 GROUP0(87 genes,16 replicons):
MTADIKVFPAPAGMNRRPTPSSNSHTGVPRASGDEPSTERGSTNESKCSPRQRG
>NC_007164|T7464|775956|775810 GROUP0(87 genes,16 replicons):
MLPAPAGMSRTQQACGLLQTGAPRASGDEPLSVISLSGFGMCSPRQRG
>NC_009468|T416|35421|35567 GROUP0(87 genes,16 replicons):
MFPAGAGMNRSLICRQWPSSGVPRRRGDEPLRALIDMQREVCSPQARG
>NC_010545|T20820|2289954|2289778 GROUP0(87 genes,16 replicons):
MIHGDCTYNDVLPAPAGMSRCTSATWPPRTRAPRASGDEPGAASCCFPLRLCSPRQRG
>NC_007164|T7458|775651|775505 GROUP0(87 genes,16 replicons):
MLPAPAGMSRQASHSIRRELRAPRASGDEPATDWQNPATYKCSPRQRG
>NC_009439|T35652|4138379|4138233 GROUP0(87 genes,16 replicons):
MFPAPAGMNRPSSGSTARTGSVPRASGDEPQKRILDALEPPCSPRQRG
>NC_009483|T9300|995209|995376 GROUP0(87 genes,16 replicons):
MQWPVPCLFPARAGMNRRWSLQFFLANTVPRTSGDEPAGRLLGDEKILCSPHERG
>NC_010545|T20824|2290229|2290083 GROUP0(87 genes,16 replicons):
MLPAPAGMSPAQGQRLRSRWSAPRASGDEPTLCGWSDDPHMCSPRQRG
>NC_009943|T34324|3591694|3591840 GROUP0(87 genes,16 replicons):
MFPTRVGMNRLGQYPGGCRSYVPHTCGDEPVASGVSPRVHACSPHVWG
>NC_010545|T20842|2291144|2290998 GROUP0(87 genes,16 replicons):
MLPAPAGMSPRARRAKCQPCRAPRASGDEPAAWEILSQAIMCSPRQRG
>NC_009943|T34326|3591755|3591901 GROUP0(87 genes,16 replicons):
MFPTRVGMNRWPLACHQGCTHVPHTCGDEPPESYIRWLFAGCSPHVWG
>NC_003197|T26559|3094490|3094344 GROUP0(87 genes,16 replicons):
MFPAPAGINRRLCAKINSYYSVPRASRDKPDEFWKWLADKECSPRQRG
>NC_010545|T20812|2289558|2289412 GROUP0(87 genes,16 replicons):
MLPAPAGMSLPATPWQSSPVSAPRASGDEPEGRTGRVYYPACSPRQRG
>NC_009943|T34308|3590657|3590803 GROUP0(87 genes,16 replicons):
MFPTRVGMNRVPEGLFFSPDNVPHTCGDEPRVNEKTVKTEICSPHVWG
>NC_009468|T432|36336|36482 GROUP0(87 genes,16 replicons):
MFPAGAGMNRQTRGGKRARQGVPRRRGDEPIVDLTTPPTMLCSPQARG
>NC_008554|T33770|3490914|3491060 GROUP0(87 genes,16 replicons):
MFPTRVGMNRAWRYGGKDRRCVPHAGGDEPIINSRGKSLPWCSPRGWG
>NC_009439|T35676|4139847|4139701 GROUP0(87 genes,16 replicons):
MFPAPAGMNRYEHIRNRNVDRVPRASGDEPSGKPGPEPGFLCSPRQRG
>NC_007164|T7429|773854|773675 GROUP0(87 genes,16 replicons):
MTTNGFGDEIEVLPAPAGMSRLKALRSPSARCAPRASGDEPYQKAVASGNSGCSPRQRG
>NC_010545|T20839|2291049|2290876 GROUP0(87 genes,16 replicons):
MGDSVAGDHVLPAPAGMSRARNGEYPFPLGAPRASGDEPRHLPGAGYRHQCSPRQRG
>NC_009439|T35782|4149552|4149406 GROUP0(87 genes,16 replicons):
MFPAPAGMNRCPVRLQAQWPRVPRASGDEPSRPARLCGAGACSPRQRG
>NC_007164|T7435|774254|774102 GROUP0(87 genes,16 replicons):
MFVLPAPAGMSRPFSPRAREVQRAPRASGDEPNLRAVTAVDGECSPRQRG
>NC_007164|T7452|775407|775261 GROUP0(87 genes,16 replicons):
MLPAPAGMSRMRRWCARFCLGAPRASGDEPPIWDAMSTAALCSPRQRG
>NC_007164|T7468|776139|775993 GROUP0(87 genes,16 replicons):
MLPAPAGMSRHAQPSECRTWCAPRASGDEPKYEDQQKDLSECSPRQRG
>NC_008554|T33784|3491497|3491670 GROUP0(87 genes,16 replicons):
MVYMVCCFGVFPTRVGMNRLFAATPTATTSVPHAGGDEPTPWYIWSAASGCSPRGWG
>NC_010545|T20811|2289497|2289351 GROUP0(87 genes,16 replicons):
MLPAPAGMSRRGAPGAFTTPRAPRASGDEPRGNVDRFSKGWCSPRQRG
>NC_007164|T7425|773699|773553 GROUP0(87 genes,16 replicons):
MLPAPAGMSRRVHESDAQRCCAPRASGDEPVFECGGVASVRCSPRQRG
>NC_010545|T20829|2290595|2290449 GROUP0(87 genes,16 replicons):
MLPAPAGMSRKPTPVTKESRSAPRASGDEPSHGRSRPITRQCSPRQRE
>NC_009778|T23927|2778195|2778049 GROUP0(87 genes,16 replicons):
MFPARAGINREVNHALRHTRRVPRESGDKPTATLVSPPEGVCSPRERR
>NC_007164|T7457|775590|775444 GROUP0(87 genes,16 replicons):
MLPAPAGMSRLLTGRTRQPISAPRASGDEPDWDTAWHAANECSPRQRG
>NC_009468|T448|37312|37458 GROUP0(87 genes,16 replicons):
MFPAGAGMNRLTPATRPSAARVPRRRGDEPNVTTPVACAVRRSPQARG
>NC_009778|T23932|2778561|2778415 GROUP0(87 genes,16 replicons):
MFPARAGINRLQPDPRHYADSVPRASGDKPPVSQRPGTCDACSPRERG
>NC_007164|T7479|776752|776603 GROUP0(87 genes,16 replicons):
MVLPAPAGMSRRPENRLTNPLGAPRASGDEPRLAQDRPRILQCSPRQRG
>NC_009778|T24200|2807381|2807223 GROUP0(87 genes,16 replicons):
MITCLFPARAGINRGGWRGFNRIRAVPRASGDKPPDSISAAGIGDCSPRERG
>NC_003197|T26408|3078092|3077940 GROUP0(87 genes,16 replicons):
MLVFPAPAGINRTAGGLIGLQPRVPRASGDKPNRWRADWSATTCSPRQRG
>NC_008609|T23591|2527086|2526925 GROUP0(87 genes,16 replicons):
MGLLWVFPACAGMNRPLVRRQRHRSSVPRMRGDEPRRRNRPPSGSSCSPHARG
>NC_009439|T35660|4138745|4138599 GROUP0(87 genes,16 replicons):
MFPAPAGMNRPSRSCGWRAASVPRASGDEPLASASSSVSTTCSPRQRG
>NC_007164|T7439|774553|774407 GROUP0(87 genes,16 replicons):
MLPAPAGMSRRTAATLDQTSSAPRASGDEPCPYQYQRGLHPCSPRQRG
>NC_010545|T20834|2290778|2290632 GROUP0(87 genes,16 replicons):
MLPAPAGMSPALREQRKLRHSAPRASGDEPTVPATNARKGTCSPRQRG
>NC_009943|T34329|3591862|3592023 GROUP0(87 genes,16 replicons):
MAFRRMFPTRVGMNRCLFYLKFLSFYVPHTCGDEPFAVGFATCQRKCSPHVWG
>NC_007164|T7466|776078|775932 GROUP0(87 genes,16 replicons):
MLPAPAGMSRSMKISRKTCLSAPRASGDEPSSFQVAQRYARCSPRQRG
>NC_007164|T7451|775364|775200 GROUP0(87 genes,16 replicons):
MRDSAWVLPAPAGMSRRSGMPCLRLRCAPRASGDEPPGPARCAMLRACSPRQRG
>NC_010545|T20817|2289823|2289656 GROUP0(87 genes,16 replicons):
MLFSVAVVLPAPAGMSPPCGGGCRITRSAPRASGDEPARRELHSRNQQCSPRQRG
>NC_003197|T26397|3077386|3077207 GROUP0(87 genes,16 replicons):
MDYLYFTEVGAVFPAPAGINRSFIRHYRHFLGVPRASGDKPIFAAFHLPNVTCSPRQRG
>NC_007164|T7483|776932|776786 GROUP0(87 genes,16 replicons):
MLPAPAGMSPIRFRAGGVRRCAPRASGDEPADEVLLCVFVVCSPRQRG
>NC_007164|T7454|775498|775322 GROUP0(87 genes,16 replicons):
MGYRLACCERVLPAPAGMSRSPTVGLVRSVSAPRASGDEPDAPVVCEILPGCSPRQRG
>NC_003197|T26573|3095650|3095504 GROUP0(87 genes,16 replicons):
MFPAPAGINRSSARIYLRPPRVPRASGDKPARSIKNGVALPCSPRQRG
>NC_008709|T12048|1949280|1949426 GROUP0(87 genes,16 replicons):
MFPVPTGMNRCEQLKIISYQSVPRAHGDEPGNNSFFSSNCWCSPCPRG
>NC_009439|T35653|4138440|4138294 GROUP0(87 genes,16 replicons):
MFPAPAGMNRCNHIPLAGNQRVPRASGDEPAVEWINRQDWECSPRQRG
>NC_009439|T35662|4138929|4138783 GROUP0(87 genes,16 replicons):
MFPAPAGMNRQPKEAAPMKASVPRASGDEPGIPYQALPLMLCSPRQRG
>NC_009439|T35655|4138583|4138416 GROUP0(87 genes,16 replicons):
MRHLRERVFPAPAGMNRSERGPWSAHARVPRASGDEPVIKARIEAAKACSPRQRG
>NC_005957|T9537|1536683|1536835 GROUP1(16 genes,16 replicons):
MRLLYREMLLPKNVERRQWVNRNDRIKVFLNVAGNVPMLYSAKTRRGRGP
>NC_003909|T10304|1660606|1660758 GROUP1(16 genes,16 replicons):
MRLLYREMLLPKNVERRQWVNRNDRIKVFLNVAGNVPMLYSAKTRRGRGP
>NC_008600|T9642|1569768|1569920 GROUP1(16 genes,16 replicons):
MRLLYREMLLPKNVERRQWVNRNDRIKVFLNVAGNVPMLYSAKTRRGRGP
>NC_009699|T1017|236313|236468 GROUP1(16 genes,16 replicons):
MRLLYRYTLLPGNIERCQWVTRYYRSKVLLNVAGCGPKLYSAKTQRLMLKF
>NC_009495|T1011|240923|241078 GROUP1(16 genes,16 replicons):
MRLLYRYTLLPGNIERCQWVTRYYRSKVLLNVAGCGPKLYSAKTQRLMLKF
>NC_009698|T962|233743|233898 GROUP1(16 genes,16 replicons):
MRLLYRYTLLPGNIERCQWVTRYYRSKVLLNVAGCGPKLYSAKTQRLMLKF
>NC_003997|T9387|1510415|1510567 GROUP1(16 genes,16 replicons):
MRLLYREMLLPKNVERRQWVNRNDRIKVFLNVAGNVPMLYSAKTRRGRGP
>NC_009697|T962|233742|233897 GROUP1(16 genes,16 replicons):
MRLLYRYTLLPGNIERCQWVTRYYRSKVLLNVAGCGPKLYSAKTQRLMLKF
>NC_006274|T9424|1545205|1545357 GROUP1(16 genes,16 replicons):
MRLLYREMLLPKNVERRQWVNRNDRIKVFLNVAGNVPMLYSAKTRRGRGP
>NC_010520|T1008|234820|234975 GROUP1(16 genes,16 replicons):
MRLLYRYTLLPGNIERCQWVTRYYRSKVLLNVAGCGPKLYSAKTQRLMLKF
>NC_007530|T9386|1510538|1510690 GROUP1(16 genes,16 replicons):
MRLLYREMLLPKNVERRQWVNRNDRIKVFLNVAGNVPMLYSAKTRRGRGP
>NC_005945|T9390|1510489|1510641 GROUP1(16 genes,16 replicons):
MRLLYREMLLPKNVERRQWVNRNDRIKVFLNVAGNVPMLYSAKTRRGRGP
>NC_010516|T1027|244561|244716 GROUP1(16 genes,16 replicons):
MRLLYRYTLLPGNIERCQWVTRYYRSKVLLNVAGCGPKLYSAKTQRLMLKF
>NC_010184|T9637|1549171|1549323 GROUP1(16 genes,16 replicons):
MRLLYREMLLPKNVERRQWVNRNDRIKVFLNVAGNEPMLYSAKTRRGRGP
>NC_009617|T16715|3911129|3911257 GROUP1(16 genes,16 replicons):
MRLLYRYMLLPGNVERRQWVNRYCRIKVLLNVAENHMVFYAL
>NC_009674|T9549|1422406|1422558 GROUP1(16 genes,16 replicons):
MRLLYREMLLPKNVERRQWVNRNDRIKVFLNVAGNVPMLYSAKARRGRGS
>NC_008385|T240|27073|26945 GROUP2(11 genes,8 replicons):
MNLKSGRPPYPFTKRTGKSMKSTVYPDHPRASASFAYRHLLH
>NC_007953|T13307|1259909|1260037 GROUP2(11 genes,8 replicons):
MNLKSGRPPYPFTKRTGKSMKSTVYPDHPRASASFAYRHLLH
>NC_007972|T1763|160747|160619 GROUP2(11 genes,8 replicons):
MNLKSGRPPYPFTKRTGKSMKSTVYPDHPRASASFAYRHLLH
>NC_008712|T2290|230898|230770 GROUP2(11 genes,8 replicons):
MNLKSGRPPYPFTKRTGKSMKSTVYPDHPRASASFAYRHLLH
>NC_008712|T2373|239675|239547 GROUP2(11 genes,8 replicons):
MNLKSGRPPYPFTKRTGKSMKSTVYPDHPRASASFAYRHLLH
>NC_008782|T21853|2375617|2375745 GROUP2(11 genes,8 replicons):
MNLKSGRPPYPFTKRTGKSMKSTVYPDHPRASASFAYRHLLH
>NC_007973|T15584|1611193|1611065 GROUP2(11 genes,8 replicons):
MNLKSGRPPYPFTKRTGKSMKSTVYPDHPRASASFAYRHLLH
>NC_008765|T562|56795|56667 GROUP2(11 genes,8 replicons):
MNLKSGRPPYPFTKRTGKSMKSTVYPDHPRASASFAYRHLLH
>NC_007973|T16113|1665101|1664973 GROUP2(11 genes,8 replicons):
MNLKSGRPPYPFTKRTGKSMKSTVYPDHPRASASFAYRHLLH
>NC_008782|T29337|3171483|3171355 GROUP2(11 genes,8 replicons):
MNLKSGRPPYPFTKRTGKSMKSTVYPDHPRASASFAYRHLLH
>NC_008766|T258|26767|26639 GROUP2(11 genes,8 replicons):
MNLKSGRPPYPFTKRTGKSMKSTVYPDHPRASASFAYRHLLH
>NC_002758|T2394|442113|442012 GROUP3(7 genes,7 replicons):
MIKNWRFLYKYALTCYYLSDYLKGVNKYAARYS
>NC_010380|T9035|1308273|1308172 GROUP3(7 genes,7 replicons):
MIKNWRFLDKYALTCYYLSIYLKGVNKYAARYS
>NC_009443|T6635|894195|894094 GROUP3(7 genes,7 replicons):
MIKNWRFLYKYALTCYYLSDYLKGVNKYAARYS
>NC_009442|T6657|894488|894387 GROUP3(7 genes,7 replicons):
MIKNWRFLYKYALTCYYLSDYLKGVNKYAARYS
>NC_009782|T2393|442116|442015 GROUP3(7 genes,7 replicons):
MIKNWRFLYKYALTCYYLSDYLKGVNKYAARYS
>NC_010582|T1158|171391|171492 GROUP3(7 genes,7 replicons):
MIKNWRFLDKYALTCYYLSIYLKGVNKYAARYS
>NC_004116|T5185|929703|929602 GROUP3(7 genes,7 replicons):
MIKNWRFLYKYALTCYYLSDYLKGVNKYAARYS
>NC_002488|T17729|1694046|1694171 GROUP4(7 genes,6 replicons):
MWPWTVWRGRTLIGRRKAPKALRPSAREDGTTRGLLQAGRR
>NC_007508|T27182|2729566|2729691 GROUP4(7 genes,6 replicons):
MWPWTVWPGRTLIGRRKAPKALRPSAREDGTTRGLLQAGRR
>NC_008782|T13668|1504927|1505052 GROUP4(7 genes,6 replicons):
MWPWTVWPGRTLIGRRKAPKALRPSAREDGTTRGLLQAGRR
>NC_010170|T13722|1505020|1504886 GROUP4(7 genes,6 replicons):
MWPRAVGRGAGTLMGRRKAPKALRPSAREERGTTRGLIGRPGRR
>NC_007951|T34107|3570900|3570766 GROUP4(7 genes,6 replicons):
MWPRAVGRGAGTLMGRRKAPKALRPSAREERGTTRGLIGRPGRR
>NC_008782|T12409|1377871|1377996 GROUP4(7 genes,6 replicons):
MWPWTVWPGRTLIGRRKAPKALRPSAREDGTTRGLLQAGRR
>NC_009138|T20663|1993709|1993581 GROUP4(7 genes,6 replicons):
MAQANGRTGTLMGRKKAPKALRPSAREERGATRGLIGRPGRR
>NC_010170|T11933|1339290|1339439 GROUP5(7 genes,6 replicons):
MLVMVPAQPQQLSGSRPTRILVPHLATQKRWLWVDFRGARWNEKRGRSP
>NC_007951|T35297|3682058|3682243 GROUP5(7 genes,6 replicons):
MLVMVPAQPQQLSGSRLTRIPVPRLAPKKGWLWVDFRGARWNEKRGRSPSFQRLTDVSRSL
>NC_009719|T35791|3711916|3712116 GROUP5(7 genes,6 replicons):
MDLGPMLLVIPIQPQQQTGTGTARILWPCFWPQKRWLSVDSSGFCWNEKRSRSSSFQRLTDPSGSL
>NC_007508|T25773|2593698|2593513 GROUP5(7 genes,6 replicons):
MLLVIPIQPQQQPGTGTTHILWPQFWPQKRWLLVDVRGVCCNKKRSRSSSFQRPTDASGSL
>NC_007508|T26201|2631917|2631732 GROUP5(7 genes,6 replicons):
MLVMVPAQPQQLYGSRLTRIPVPKLAPKKGWLWVDFRGARWNEKRGRSPSFQRLTDVSRSL
>NC_010688|T24224|2405468|2405283 GROUP5(7 genes,6 replicons):
MLLVIPIQPQQQPGTGTTHILWPQFWPQKRWLLVYVRGVCWNEKRSRSSSFQRPTDASGSL
>NC_003902|T25180|2496667|2496852 GROUP5(7 genes,6 replicons):
MLLVIPIQPQQQPGTGTTHILWPQFWPQKRWLLVYVRGVCWNEKRSRSSSFQRPTDASGSL
>NC_010999|T7938|909186|909031 GROUP6(19 genes,6 replicons):
MRSLRDLTQHLTTRADDNHAPPVILPPKGKPDLSGDQKMSRPGKVLRVASN
>NC_010999|T7733|887508|887353 GROUP6(19 genes,6 replicons):
MRSLRDLTQHLTTRADDNHAPPVILPPKGKPDLSGDQKMSRPGKVLRVASN
>NC_010067|T35400|4153090|4152935 GROUP6(19 genes,6 replicons):
MRSLRDLTQHFTTRADDSHAAPVSQFPKAPIHLWKVLWMSRPGKVLRVASN
>NC_010939|T10057|1592111|1592266 GROUP6(19 genes,6 replicons):
MRSLRDLTQHFTTRADDSHAAPVSWFPKALSYLYKIPWMSRVGKVLRVASN
>NC_010102|T24223|2814335|2814490 GROUP6(19 genes,6 replicons):
MRSLRDLTQHFTTRADDSHAAPVSQFPKAPIHLWKVLWMSRPGKVLRVASN
>NC_010067|T30590|3600418|3600573 GROUP6(19 genes,6 replicons):
MRSLRDLTQHFTTRADDSHAAPVSQFPKAPPYLYRVLWMSRPGKVLRVASN
>NC_010939|T12017|1898465|1898620 GROUP6(19 genes,6 replicons):
MRSLRDLTQHFTTRADDSHAAPVSWFPKALSYLYKIPWMSRVGKVLRVASN
>NC_010943|T4038|417546|417391 GROUP6(19 genes,6 replicons):
MRSLRDLTQHLTTRADDSHAAPVFEFPKAPIHLWKVLDMSRPGKVLRVASN
>NC_010943|T45281|4785848|4786003 GROUP6(19 genes,6 replicons):
MRSLRDLTQHLTTRADDSHAAPVFEFPKAPIHLWKVLDMSRPGKVLRVASN
>NC_010999|T2257|259989|259834 GROUP6(19 genes,6 replicons):
MRSLRDLTQHLTTRADDNHAPPVILPPKGKPDLSGDQKMSRPGKVLRVASN
>NC_010943|T4097|423210|423055 GROUP6(19 genes,6 replicons):
MRSLRDLTQHLTTRADDSHAAPVFEFPKAPIHLWKVLDMSRPGKVLRVASN
>NC_010999|T23227|2643493|2643648 GROUP6(19 genes,6 replicons):
MRSLRDLTQHLTTRADDNHAPPVILPPKGKPDLSGDQKMSRPGKVLRVASN
>NC_009053|T1802|279839|279684 GROUP6(19 genes,6 replicons):
MRSLRDLTQHFTTRADDSHAAPVSWFPKALSYLYKIPWMSRVGKVLRVASN
>NC_010943|T45340|4791512|4791667 GROUP6(19 genes,6 replicons):
MRSLRDLTQHLTTRADDSHAAPVFEFPKAPIHLWKVLDMSRPGKVLRVASN
>NC_010999|T17535|1990349|1990504 GROUP6(19 genes,6 replicons):
MRSLRDLTQHLTTRADDNHAPPVILPPKGKPDLSGDQKMSRPGKVLRVASN
>NC_010939|T11274|1786250|1786405 GROUP6(19 genes,6 replicons):
MRSLRDLTQHFTTRADDSHAAPVSWFPKALSYLYKIPWMSRVGKVLRVASN
>NC_009053|T11049|1761960|1762115 GROUP6(19 genes,6 replicons):
MRSLRDLTQHFTTRADDSHAAPVSWFPKALSYLYKIPWMSRVGKVLRVASN
>NC_010102|T35638|4142596|4142441 GROUP6(19 genes,6 replicons):
MRSLRDLTQHFTTRADDSHAAPVSQFPKAPIHLWKVLWMSRPGKVLRVASN
>NC_009053|T13033|2066789|2066634 GROUP6(19 genes,6 replicons):
MRSLRDLTQHFTTRADDSHAAPVSWFPKALSYLYKIPWMSRVGKVLRVASN
>NC_008573|T1454|190900|191019 GROUP7(6 genes,6 replicons):
MLGVFRRRVICQLIGSTVDGRHFCNISCFPFAPEALGTV
>NC_009838|T1042|134371|134490 GROUP7(6 genes,6 replicons):
MLGVFRRRVICQLIGSTVDGRHFCNISCFPFAPEALGTV
>NC_009778|T36252|4214040|4214159 GROUP7(6 genes,6 replicons):
MLGVFRRRVICQLIGSTVDGRHFCNISCFPFAPEALGTV
>NC_009649|T781|79985|79866 GROUP7(6 genes,6 replicons):
MLGVFRRRVICQLIGSTVDGRHFCNISCFPFAPEALGTV
>NC_009438|T2127|285981|286100 GROUP7(6 genes,6 replicons):
MLGVFRRRVICQLIGSTVDGRHFCNISCFPFAPEALGTV
>NC_010468|T33263|3734643|3734524 GROUP7(6 genes,6 replicons):
MLGVFRRRVICQLIGSTVDGRHFCNISCFPFAPEALGTV
>NC_010170|T14678|1595611|1595489 GROUP8(6 genes,5 replicons):
MKRGASAPFFIPASATEIHPQPAFFRRQSRHRNTGEAASG
>NC_009138|T21410|2066099|2065977 GROUP8(6 genes,5 replicons):
MKKGASAPFFIPASATEIHPQLPFLSDQIRHKNTGGAATG
>NC_007508|T26200|2631762|2631884 GROUP8(6 genes,5 replicons):
MKRGASAPFFIPASATEIHPQPAFFRRQFRHRNTGEAASV
>NC_010170|T11934|1339445|1339323 GROUP8(6 genes,5 replicons):
MKLGASAPFFIPASATEIHPQPAFLSRQMRHKNAGGSATG
>NC_007951|T35298|3682213|3682091 GROUP8(6 genes,5 replicons):
MKRGASAPFFIPASATEIHPQPAFFRRQSRHRNTGEAASG
>NC_002488|T17223|1638759|1638881 GROUP8(6 genes,5 replicons):
MKRGASAPFFIPASATEIHPQLPFLSDQLRHKNTVGTATG
>NC_009719|T35792|3712086|3711922 GROUP9(5 genes,5 replicons):
MKRGASAPFFIPAKATGIHRQPAFLRPKTRPKNAGGAGSGLLLGLDRDDQQHRA
>NC_007973|T25702|2618173|2618015 GROUP9(5 genes,5 replicons):
MKLGASAPFFIPAKATEIHRQPAFLRPKLRPENAGGAGSGLLLGLDRDDQQH
>NC_003902|T25179|2496822|2496664 GROUP9(5 genes,5 replicons):
MKRGASAPFFIPANATDIHQQPAFLRPKLRPKNVGGAGSGLLLGLDRDDQQH
>NC_010688|T24223|2405313|2405471 GROUP9(5 genes,5 replicons):
MKRGASAPFFIPANATDIHQQPAFLRPKLRPKNVGGAGSGLLLGLDRDDQQH
>NC_007508|T25772|2593543|2593707 GROUP9(5 genes,5 replicons):
MKRGASAPFFITANATDIHQQPAFLRPKLRPKNVGGAGSGLLLGLDRDNQQHRA
>NC_010080|T11065|1876475|1876609 GROUP10(5 genes,5 replicons):
MEQCLAGGMLGKMAAIDRKRARKFWISEFRALSSTPAKWTLNSF
>NC_008054|T9439|1127864|1127730 GROUP10(5 genes,5 replicons):
MGQCLAGGMLGKMAAIDRKRARNSEIQNFRALSSTPAKWTLNSF
>NC_006449|T5519|784216|784082 GROUP10(5 genes,5 replicons):
MEQCLAGGMLGEMAAIDRKRTRNSEIQNFRALSSTPAKWTLNSF
>NC_006448|T5474|777801|777667 GROUP10(5 genes,5 replicons):
MEQCLAGGMLGEMAAIDRKRARNSEIQNFCALSSTPAKWTLNSF
>NC_008529|T9480|1147194|1147060 GROUP10(5 genes,5 replicons):
MGQCLAGGMLGKMAAIDRKRARNSEIQNFRALSSTPAKWTLNSF
>NC_010467|T88|16507|16325 GROUP11(5 genes,5 replicons):
MPPQKRFYETSITPLKIWYSLLYQNDILDRLCEARHRQAMTVALPPPSGGTAIFRRLLSG
>NC_008496|T167|30440|30625 GROUP11(5 genes,5 replicons):
MPPRKRFSKTSITPLKIWYSLLYQNSILDRLCEARHRQAMTVAFPLPAGETAILQRHLSGL
>NC_006448|T10234|1474679|1474861 GROUP11(5 genes,5 replicons):
MPPQKRFSKTSITPLKIWYSLLYQNSILDRLCEARHRQAMTVAFPLPSGETAIFQRLLSG
>NC_010469|T8|2589|2404 GROUP11(5 genes,5 replicons):
MPPRKRFSKTSITPLKIWYSLLYQNDILDRLCEASHRQAMTVAFPLPTGETAILQRLLSGS
>NC_006449|T10271|1482428|1482610 GROUP11(5 genes,5 replicons):
MPPQKRFSKTSITPLKIWYSLLYQNSILDRLCEARHRQAMTVAFPLPSGETAIFQRLLSG
>NC_010170|T40635|4568155|4568280 GROUP12(5 genes,5 replicons):
MWEKERSASAGSGRQSVNKPKPARPRFSAWWPHAARAIPRG
>NC_010688|T28150|2804632|2804510 GROUP12(5 genes,5 replicons):
MEKERSASACSGRQSVNKPKLAKPWFKLWPLRAARAIPRG
>NC_007086|T25012|2481147|2481269 GROUP12(5 genes,5 replicons):
MEKERSASACSGRQSVNKPKLAKPWFKLWPLRAARAIPRG
>NC_010002|T40275|4540161|4540036 GROUP12(5 genes,5 replicons):
MWEKERSASAGSGRQSVNKPKPARPRFSAWWPHAARAIPRG
>NC_007508|T26127|2625395|2625517 GROUP12(5 genes,5 replicons):
MEKERSESACSGRQSVNKAKLAKPWFKSWPLRAARAIPRG
>NC_009667|T11292|1086342|1086172 GROUP13(10 genes,5 replicons):
MGCPIRKSSDQRVFAPPRRLSQRITSFIACACQGIHQMPLRHLITLIANIHQSIKL
>NC_010505|T24420|3700168|3700350 GROUP13(10 genes,5 replicons):
MQPPYGRSKVGFPIRKSLDQSSFAAPQGLSQRTTSFIASQRQGIHRMLLRHLIALVIDVR
>NC_010161|T15774|2060335|2060538 GROUP13(10 genes,5 replicons):
MGCPIRKSTDQRVFAPPRSLSQRITSFIACACQGIHQMPLRHLIVLIANIHSIITVIHSTYSLNKHH
>NC_010161|T14102|1853938|1854141 GROUP13(10 genes,5 replicons):
MGCPIRKSTDQRVFAPPRSLSQRITSFIACACQGIHQMPLRHLIVLIANIHSIITVIHSTYSLNKHH
>NC_010510|T4272|545666|545472 GROUP13(10 genes,5 replicons):
MGFPIRKSLDQSSFAAPQGLSQRTTSFIASQRQGIHRMLLRHLIALVIDVRSFVTGSGGSSAKV
>NC_010505|T10604|1591610|1591428 GROUP13(10 genes,5 replicons):
MQPPYGRSKVGFPIRKSLDQSSFAAPQGLSQRTTSFIASQRQGIHRMLLRHLIALVIDVR
>NC_010505|T30764|4686528|4686343 GROUP13(10 genes,5 replicons):
MQPPYGRSKVGFPIRKSLDQSSFAAPQGLSQRTTSFIASQRQGIHRMLLRHLIALVIDVRR
>NC_009667|T13914|1348565|1348395 GROUP13(10 genes,5 replicons):
MGCPIRKSSDQRVFAPPRRLSQRITSFIACACQGIHQMPLRHLITLIANIHQSIKL
>NC_009668|T4738|459147|458977 GROUP13(10 genes,5 replicons):
MGCPIRKSSDQRVFAPPRRLSQRITSFIACACQGIHQMPLRHLITLIANIHQSIKL
>NC_009668|T16724|1601245|1601415 GROUP13(10 genes,5 replicons):
MGCPIRKSSDQRVFAPPRRLSQRITSFIACACQGIHQMPLRHLITLIANIHQSIKL
>NC_009719|T34900|3626236|3626385 GROUP14(5 genes,5 replicons):
MACQAARATGRPFVVSGNRCRCPPVQKRAPFVRGCAPDDAGPSHDMGRV
>NC_009138|T20659|1993412|1993561 GROUP14(5 genes,5 replicons):
MACQRARATGRPFVVSGNRCRCPPVQKRAPFVRGCAPDDAGPSHDMGRV
>NC_010170|T13720|1504717|1504866 GROUP14(5 genes,5 replicons):
MACRTARATRRPFVVSGIRCRCPPAQKRAPFVRGCAPDDAGPSHDMGRV
>NC_007951|T34105|3570597|3570746 GROUP14(5 genes,5 replicons):
MACRTARATRRPFVVSGIRCRCPPAQKRAPFVRGCAPDDAGPSHDMGRV
>NC_007973|T24687|2520526|2520675 GROUP14(5 genes,5 replicons):
MACQAARATGRPFVVSGNRCRCPPVQKRAPFVRGCAPDDAGPSHDMGRV
>NC_008782|T25854|2805266|2805123 GROUP15(5 genes,5 replicons):
MLRLLGRNCPEPAPARRSASSQGLQTAARTQARRARAALDGENAVVR
>NC_008786|T38076|4114496|4114630 GROUP15(5 genes,5 replicons):
MHGRNCPEPSPAQRSASSQGSQTAARTQARKARAALDGENAVIR
>NC_007973|T13119|1362064|1361921 GROUP15(5 genes,5 replicons):
MLRLLGRNCPEPAPARRSASSQGSQTAARSQARMARAALDGENAVIR
>NC_009656|T29620|3880995|3881144 GROUP15(5 genes,5 replicons):
MIVLRLLGRNCPEPWPARRSAKQSGGVADRQGASVQARAALDAANAVIR
>NC_010084|T19639|2531051|2530917 GROUP15(5 genes,5 replicons):
MLGRNCPEPAPARRSASSQGSQTAARTQARKARAALDGENAVIR
>NC_010170|T9576|1106844|1106948 GROUP16(5 genes,5 replicons):
MPVPAGAKTGSLCARMCARRCRPQPRHGPGVIAG
>NC_009138|T20661|1993468|1993584 GROUP16(5 genes,5 replicons):
MPVPAGAKTGSLCARMCARRCRPQPRHGPGVIAESRRF
>NC_008782|T13672|1505167|1505063 GROUP16(5 genes,5 replicons):
MPVPAGAKTGSLCARMCARRCRPQPRHGPGVIAG
>NC_007973|T24689|2520582|2520683 GROUP16(5 genes,5 replicons):
MPVPAGAKTGSLCARMCARRCRPQPRHGPGVIA
>NC_009719|T34902|3626292|3626393 GROUP16(5 genes,5 replicons):
MPVPAGAKTGSLCARMCARRCRPQPRHGPGVIA
>NC_010170|T40455|4551208|4551369 GROUP17(8 genes,4 replicons):
MEVCSLSRRMMLPCGSIPIRPITGRHSPFPHSSTRTTNSIPYGLPAPRGGGTG
>NC_010170|T40506|4555876|4556055 GROUP17(8 genes,4 replicons):
MEVCPLSREMMLPCSAISIHPITEWPSLFPHSHTRTANNIPYGLPAQWAAIRAYPVSLR
>NC_004113|T16772|1684262|1684038 GROUP17(8 genes,4 replicons):
MSFLVTGDQWEVCPLSSGMMLDVLPPSSIPIQPITDWHSLFPTSFTRTSMVVPRSPLALFLAYQGESTGL
PRSV
>NC_004113|T2480|246006|246230 GROUP17(8 genes,4 replicons):
MSFLVTGDQWEVCPLSSGMMLDVLPPSSIPIQSITDWHSLFPTSFTRTSMGVPRGPLALFLAYQGESTGL
PRSV
>NC_010170|T9735|1122635|1122456 GROUP17(8 genes,4 replicons):
MEVCPLSREMMLPCSAISIHPITEWPSLFPHSHTRTANNIPYGLPAQWAAIRAYPVSLR
>NC_002488|T17701|1691840|1691664 GROUP17(8 genes,4 replicons):
MEVCPFSREAMLPRGSAPIRPITGRHSLFPHSSTRISMNFPYGLSAPRGRDTGLPCST
>NC_008782|T13562|1494325|1494501 GROUP17(8 genes,4 replicons):
MEVCPLSRGVMSPCGSTPIRPITGQHSLFPHSYTRTANSIPYGLPAPMGSDTGLPCFA
>NC_010170|T9776|1126284|1126108 GROUP17(8 genes,4 replicons):
MEVCSLSRRMMLPCGSIPIRPITGRHSPFPHSSTRTTNSIPYGLPAPRGGGTGLPCST
>NC_004578|T46986|4813797|4813666 GROUP18(4 genes,4 replicons):
MRCLSSGGLLFQQQCGTGVHRIFYRKTYRFVPVVSGFRWTSLG
>NC_006513|T12263|1384010|1383876 GROUP18(4 genes,4 replicons):
MDAMFVTGPGLLQPQCGTNALRILYHFLYRFVPAVSGFRWMSLD
>NC_007086|T12551|1231149|1231018 GROUP18(4 genes,4 replicons):
MRCLFSGGLLFQQQCGTGVHRILYRKTYRFVPVVSGFRWTSLD
>NC_003902|T37450|3728371|3728502 GROUP18(4 genes,4 replicons):
MRCLFSGGLLFQQQCGTGVHRILYRKTYRFVPVVSGFRWTSLD
>NC_007705|T30473|2889973|2889845 GROUP19(4 genes,4 replicons):
MLYRHKWRPSNRQRTSHFTPYAQPTVPAQGFAPRPRIRERLA
>NC_009228|T813|76450|76578 GROUP19(4 genes,4 replicons):
MLYRHKWRPSNRQRTSRFTPSAQPTVPAQGEAPRPQRRESSV
>NC_003919|T27928|2839804|2839676 GROUP19(4 genes,4 replicons):
MLYRHKWRPSNRQRTSHFTPYAQPTVPAQGFAPRPRIRERLA
>NC_006834|T30828|2911833|2911705 GROUP19(4 genes,4 replicons):
MLYRHKWRPSNRQRTSHFTPYAQPTVPAQGFAPRPRIRERLA
>NC_009656|T29662|3884843|3884739 GROUP20(4 genes,4 replicons):
MTPVPQFAGLRQGSIQQVYQSLRRVQHMPVLSET
>NC_003919|T25615|2606470|2606574 GROUP20(4 genes,4 replicons):
MTPVPQFAGLRQGSIQQVYQSLRRVQDMPVLSET
>NC_006526|T16282|1984114|1984218 GROUP20(4 genes,4 replicons):
MTPVPQFAGLRQGPIQQVYQLLRRVQHMPVLSQI
>NC_008786|T38117|4117962|4117858 GROUP20(4 genes,4 replicons):
MTPAPNFAGLRPSQIQQVYQRLRQVQHMPVLSET
>NC_003317|T6646|633702|633544 GROUP21(4 genes,4 replicons):
MDPGAVPGASTKAQLADQAVLWRGRNRIDKGVKIALLLGMIPPLSGQQSSCK
>NC_009720|T14270|1621660|1621842 GROUP21(4 genes,4 replicons):
MGVGISLSDPGAVPGASTKAQLPLQGGGLRRGRNRIDEGVKGILSLGMVPPSSGRTDSCE
>NC_004310|T14071|1354476|1354634 GROUP21(4 genes,4 replicons):
MDPGAVPGASTTAQLADQAVLWRGRNRIDKGVKIALLLGMIPPLSGQQSSCK
>NC_006932|T14276|1372577|1372735 GROUP21(4 genes,4 replicons):
MDPGAVPGASTTAQLADQAVLWRGRNRIDKGVKIALLLGMIPPLSGQQSSCK
>NC_010104|T3716|351794|351678 GROUP22(4 genes,4 replicons):
MSKGRCWTGAGLPVPVQHTSCRTAQCNFRQFNANGQLR
>NC_007641|T114|12371|12264 GROUP22(4 genes,4 replicons):
MSKGRCWTGAGLPVPVQHTSCPPVVCKFMQQKATE
>NC_010167|T3730|353060|352938 GROUP22(4 genes,4 replicons):
MSKGRCWTGAGLPVPVQHTSCRTRTAQCNFRQFNANGQLR
>NC_004311|T3720|351865|351749 GROUP22(4 genes,4 replicons):
MSKGRCWTGAGLPVPVQHTSCRTAQCNFRQFNANGQLR
>NC_008563|T39131|4391777|4391989 GROUP23(4 genes,4 replicons):
MTRNRAERRHHMVRLKKIRCRYRTAGDGSKKASGICFRTPCICSCWMCGHRRYHNGPRVSEIRAKARYAN
>NC_004431|T40989|4602429|4602641 GROUP23(4 genes,4 replicons):
MTRNRAERRHHMVRLKKIRCRYRTAGDGSKKASGICFRTPCICSCWMCGHRRYHNGPRVSEIRAKARYAN
>NC_004347|T2932|388903|389118 GROUP23(4 genes,4 replicons):
MKISKRAIRRHHNVRLKKYRATYWGGRPKQSTQFLGICLGTPCICSCYMCGNQRYYWGASFQEQRQKLKY
S
>NC_007946|T38875|4359763|4359975 GROUP23(4 genes,4 replicons):
MTRNRAERRHHMVRLKKIRCRYRTAGDGSKKASGICFRTPCICSCWMCGHRRYHNGPRVSEIRAKARYAN
>NC_008344|T22848|2377855|2377968 GROUP24(5 genes,4 replicons):
MRAFFCLCLARSGNGRKRQAPFEHGIKAGIMVWRCHD
>NC_009085|T4939|784625|784738 GROUP24(5 genes,4 replicons):
MRAFFCLCLARSGNGRKRQAPFEHGIKAGIMVWRCHD
>NC_008344|T6671|687405|687292 GROUP24(5 genes,4 replicons):
MRAFFCLCLARSGNGRKRQAPFEHGIKAGIMVWRCHD
>NC_004741|T23830|2613940|2613827 GROUP24(5 genes,4 replicons):
MRAFFCLCLARSGNGRKRQAPFEHGIKAGIMVWRCHD
>NC_009651|T187|18163|18050 GROUP24(5 genes,4 replicons):
MRAFFCLCLARSGNGRKRQAPFEHGIKAGIMVWRCHD
>NC_008344|T22847|2377835|2378011 GROUP25(5 genes,4 replicons):
MPLSPRNCGLFFVCVWHDLATGGSAKHRLSMALKLVLWFGDAMIDADTMLRSFVCSWY
>NC_008344|T6668|687425|687249 GROUP25(5 genes,4 replicons):
MPLSPRNCGLFFVCVWHDLATGGSAKHRLSMALKLVLWFGDAMIDADTMLRSFVCSWY
>NC_004741|T23827|2613960|2613784 GROUP25(5 genes,4 replicons):
MPLSPRNCGLFFVCVWHDLATGGSAKHRLSMALKLVLWFGDAMIDADTMLRSFVCSWY
>NC_009085|T4938|784605|784781 GROUP25(5 genes,4 replicons):
MPLSPRNCGLFFVCVWHDLATGGSAKHRLSMALKLVLWFGDAMIDADTMLRSFVCSWY
>NC_009651|T184|18183|18007 GROUP25(5 genes,4 replicons):
MPLSPRNCGLFFVCVWHDLATGGSAKHRLSMALKLVLWFGDAMIDADTMLRSFVCSWY
>NC_009138|T21041|2031372|2031235 GROUP26(4 genes,4 replicons):
MPRKLIRAIVKRRIRCSPHKQCASRTPRIPACFGARKKRRPKPPL
>NC_007086|T24613|2443792|2443929 GROUP26(4 genes,4 replicons):
MPRKLIRAIVKRRTRCDTHKQSASRAPHIPDYLAAKKKRGPKPPQ
>NC_010688|T28638|2849715|2849578 GROUP26(4 genes,4 replicons):
MPRKLIRAIVKRRTRCDTHKQSASRAPHIPDYLAAKKKRGPKPPQ
>NC_009719|T35293|3664392|3664255 GROUP26(4 genes,4 replicons):
MPRKLIRAIVKRRTRSGPHKQCASRTPRIPACFSARKKRRPKPPL
>NC_010002|T26118|3000613|3000945 GROUP27(5 genes,4 replicons):
MKLLLVEQGSRPSRPCCDPAGGGRAGCTACGRNAVESREAKRICPARNAPNAVTKQGKLFSPDGCSHEAR
GAAAPPLGFTTTQGRLGPNRIERRQGRLGIPARRQHRLAH
>NC_007973|T32203|3285590|3285922 GROUP27(5 genes,4 replicons):
MKLLLVEQGSRPSRPCCDPAGGGRAGCTACGRNAVESREAKRICPARNAPNAVTKQGKLFSPDGCSHEAR
GAAAPPLGFTTTQGRLGPNRIERRQGRLGIPARRQHRLAH
>NC_003295|T24033|2814637|2814906 GROUP27(5 genes,4 replicons):
MEQGSRPSRPCCDPADGGRVGGTACGRNAVESREAKRICPARNAPNSVTKQGKLFSLDGCSHEARGAAAP
PPGFTTTQERLGPNRTARR
>NC_010170|T20349|2263881|2263609 GROUP27(5 genes,4 replicons):
MIRPAGDGLAAPLAVATQWRAGRRKEFVPRGICAAEGKLFSPDGCSHEARGAAAPPPGFTTRQGRLGPNR
TERRQGRLGIPAHRLHRLAP
>NC_007973|T15484|1601725|1601453 GROUP27(5 genes,4 replicons):
MIRPAGDGRAAPLAVATQWRAGRRKEFGPRGICAAEGKLFSPDGCSHEARGAAAPPPGFTTTQGRLGPNR
TERRQGRLGIPARRLHRLAR
>NC_010170|T20352|2263930|2263739 GROUP28(4 genes,4 replicons):
MDLLLVEQGSRPSRPCCDPAGGGRAGCTACGRNAVESREAKRICPARNLRSRGEIVFAGRLQP
>NC_008782|T28709|3110520|3110711 GROUP28(4 genes,4 replicons):
MKLLLVEQGLRPSRPCCDPAGGGRAGCTACGRNAVESREAKRICPARNLRSRGEIVFAGRLQP
>NC_007973|T15486|1601774|1601583 GROUP28(4 genes,4 replicons):
MDLLLVEQGSRPSRPCCDPAGGGRAGCTACGRNAVESREAKRIWPARNLRSRGEIVFAGRLQP
>NC_010943|T12794|1354309|1354500 GROUP28(4 genes,4 replicons):
MKLLTVEQGSRPSRPCCDPAGGGRAGCTACGRNAVESREAKRICLARNLRSRGEIVFAGRLQP
>NC_010120|T18236|1890595|1890744 GROUP29(11 genes,4 replicons):
MADHPLRPATDRRLGRPLPHQLANQISAARIAQGPKVPCFLSQDVCGIS
>NC_010943|T45289|4786646|4786774 GROUP29(11 genes,4 replicons):
MADHPLRPATDRRLGGPLPRQLANPTSAHSIAQGPKIPCFHP
>NC_010120|T545|56837|56688 GROUP29(11 genes,4 replicons):
MADHPLRPATDRRLGRPLPHQLANQISAARIAQGPKVPCFLSQDVCGIS
>NC_010943|T4030|416748|416620 GROUP29(11 genes,4 replicons):
MADHPLRPATDRRLGGPLPRQLANPTSAHSIAQGPKIPCFHP
>NC_010943|T4089|422412|422284 GROUP29(11 genes,4 replicons):
MADHPLRPATDRRLGGPLPRQLANPTSAHSIAQGPKIPCFHP
>NC_010528|T24484|2926250|2926399 GROUP29(11 genes,4 replicons):
MADRPLRPATDRRLGRPLPHQLANQTSAAPIARGLAVPRFHPQVVCGIS
>NC_010530|T5827|658938|658789 GROUP29(11 genes,4 replicons):
MADRPLRPATDRRLGRPLPHQLANQTSAAPIARGLAVPRFHPQVVCGIS
>NC_010528|T13604|1623149|1623000 GROUP29(11 genes,4 replicons):
MADRPLRPATDRRLGRPLPHQLANQTSAAPIARGLAVPRFHPQVVCGIS
>NC_010120|T1733|182923|182774 GROUP29(11 genes,4 replicons):
MADHPLRPATDRRLGRPLPHQLANQISAARIAQGPKVPCFLSQDVCGIS
>NC_010943|T45348|4792310|4792438 GROUP29(11 genes,4 replicons):
MADHPLRPATDRRLGGPLPRQLANPTSAHSIAQGPKIPCFHP
>NC_010120|T15428|1595822|1595971 GROUP29(11 genes,4 replicons):
MADHPLRPATDRRLGRPLPHQLANQISAARIAQGPKVPCFLSQDVCGIS
>NC_003295|T24087|2820152|2819865 GROUP30(3 genes,3 replicons):
MRFGTQGRPLPCPAVSPDFITFSATVARFRVPSRRAGPCPRCAAGRTNPALVSLTVLVRALLWPRAMNSG
KTVATGPTGFLVPTAPNSRKAGLRI
>NC_008752|T5856|739621|739908 GROUP30(3 genes,3 replicons):
MRFGTRGWPLPCPAVSPDFITLSATVAPGRVPSRRAGPCPRCAAGRTNPALVSLTAPVRALLWPRAMNSG
KTVATGPTGFLVPTAQNSRKAGLRI
>NC_010084|T19650|2531865|2532155 GROUP30(3 genes,3 replicons):
MRAVGTQGWPLPCSAVSPDFITLPATVARSRVPSRRAGPCPRCAAGRTNPALVSLTAPVRALLWPRAMNS
GKTVATGPTGFLVPTAPNSRKAGLRI
>NC_008782|T13773|1515876|1515724 GROUP31(3 genes,3 replicons):
MDFCTPSIRRLPAARTGEKYSSPMTKRASGLVSCTGNRPTMMSAAKESAM
>NC_002488|T17831|1704737|1704582 GROUP31(3 genes,3 replicons):
MNFYTSSTRRLPVAPTGKRYSSPMTKPPSGLASCTDNNTPAMRSAAKESDM
>NC_007508|T27287|2740406|2740254 GROUP31(3 genes,3 replicons):
MDFCTPSIRRLPAARTGEKYSSPMTKRASGLVSCTGNRPTMMSAAKESAM
>NC_008782|T13771|1515728|1515886 GROUP32(3 genes,3 replicons):
MADSFAADIMVGLLPVQETSPEARFVMGLEYFSPVRAAGSRRMLGVQKSIDR
>NC_007508|T27285|2740258|2740416 GROUP32(3 genes,3 replicons):
MADSFAADIMVGLLPVQETSPEARFVMGLEYFSPVRAAGSRRMLGVQKSIDR
>NC_002488|T17828|1704586|1704729 GROUP32(3 genes,3 replicons):
MSDSFAADLMAGVLLSVQEASPEGGFVIGLEYLLPVGATGSRRVLDV
>NC_008463|T2814|366525|366394 GROUP33(3 genes,3 replicons):
MVTPGNSSREAPGKPALDPTGVRPRGSAPAPVWRGPGLFLADP
>NC_008782|T20517|2234553|2234684 GROUP33(3 genes,3 replicons):
MVTPGNSSREAPGKPALDPTGVRPRGSAPAPVWRAPGLFLADP
>NC_002516|T2660|352380|352249 GROUP33(3 genes,3 replicons):
MVTPGNSSREAPGKPALDPTGVRPRGSAPAPVWRGPGLFLADP
>NC_008782|T20518|2234748|2234617 GROUP34(3 genes,3 replicons):
MRGKPVCLGRRRFAMGRPQFYPKDRQEIALVPAIRALERYREA
>NC_002516|T2659|352185|352316 GROUP34(3 genes,3 replicons):
MRGKPVCSGRRRFAMGRPQFYPKDRQEIALVPAIRALERYREA
>NC_008463|T2813|366330|366461 GROUP34(3 genes,3 replicons):
MRGKPVCSGRRRFAMGRPQFYPKDRQEIALVPAIRALERYREA
>NC_009943|T34316|3591112|3591291 GROUP35(6 genes,3 replicons):
MIITKQTDRAIMFPTRVGMNRIHHGLVFLPQDVPHTCGDEPLSRCISMRCGRCSPHVWG
>NC_008554|T33758|3490182|3490328 GROUP35(6 genes,3 replicons):
MFPTRVGMNRLPGPAQRNATSVPHAGGDEPGQDAPSGRAPRCSPRGWG
>NC_008554|T33747|3489542|3489718 GROUP35(6 genes,3 replicons):
MEAEVGDDGKVFPTRVGMNRFVRHIRVALRGVPHAGGDEPQFNQLSKYFPRCSPRGWG
>NC_009943|T34320|3591450|3591596 GROUP35(6 genes,3 replicons):
MFPTRVGMNRKHNQIPAEAFDVPHTCGDEPPWEKIMRRRPRCSPHVWG
>NC_002939|T13846|1530393|1530539 GROUP35(6 genes,3 replicons):
MFPAHAGMNRQFRRCGRCVGSVPRTCGDEPSSIALPCPDLRCSPPARG
>NC_008554|T33803|3492834|3493013 GROUP35(6 genes,3 replicons):
MRPLDWTREIAVFPTRVGMNRRHSLAETLEGRVPHAGGDEPGISHSSRQCSRCSPRGWG
>NC_009439|T35666|4139236|4139027 GROUP36(3 genes,3 replicons):
MFPAPAGMNRPHRAGKIFECCVPRASGDEPTNRGAPDSHDRVFPAPAGMNRQLHSSAAMSTKCSPRQRG
>NC_002939|T13788|1527219|1527452 GROUP36(3 genes,3 replicons):
MFPACAGMNRAGRCPPGTGMRVPRMRGDEPVPNKPSVLLAGVFPACAGMNRLSDRFRIGMSRVPRMRGDE
PALPSGS
>NC_009778|T23925|2778155|2777916 GROUP36(3 genes,3 replicons):
MPYATPDVFPARAGINRRRRLSARPKACVPRASGDKPRRFYLHRANTGVFPARAGINRRLRPDRPVGFCV
PRTSGDKPR
>NC_009142|T9027|1233192|1233079 GROUP37(3 genes,3 replicons):
MEVPGIEPGSSAASPRLLRAQFAVPLLGSTGLTNQPV
>NC_002944|T28193|3519853|3519966 GROUP37(3 genes,3 replicons):
MELPGIEPGSYGIPSRLLRAQFAMPLLGSPGHANKPG
>NC_010397|T36969|3513406|3513519 GROUP37(3 genes,3 replicons):
MELPGIEPGSNGPSLRLLRAQFAMPLLGSLGPANKPR
>NC_002947|T43037|4393439|4393329 GROUP38(9 genes,3 replicons):
MRQAWRVARKRNPLGCGGQVGDLEVKVLYTPGKGKC
>NC_004578|T41442|4249659|4249546 GROUP38(9 genes,3 replicons):
MVRQAWRVAPKRNQLGYGGHAGDLEVQVLYTPGKGKR
>NC_002947|T17437|1819786|1819917 GROUP38(9 genes,3 replicons):
MISGRFCVRQAWRVARMRNPLGCGGQVGDLEVKVLYTPGKGKC
>NC_002947|T35078|3595887|3595756 GROUP38(9 genes,3 replicons):
MQAPVFCVRQAWRVARKRNPLGCGGQVGDLEVKVLYTPGKGKC
>NC_002947|T13667|1429534|1429644 GROUP38(9 genes,3 replicons):
MRQAWRVARMRNPLGCGGQVGDLEVKVLYTPGKGKC
>NC_008782|T21653|2355878|2355765 GROUP38(9 genes,3 replicons):
MVRQAWRVARKRNQLGCGGHAGDWEVKVLYTPGKGKC
>NC_002947|T7045|741453|741581 GROUP38(9 genes,3 replicons):
MCGLFCVRQAWRVARKRNPLGCGGQVGDLEVKVLYTPGKGKC
>NC_002947|T42589|4349060|4348950 GROUP38(9 genes,3 replicons):
MRQAWRVARKRNPLGCGGQVGDLEVKVLYTPGKGKC
>NC_002947|T19857|2069197|2069307 GROUP38(9 genes,3 replicons):
MRQAWRVARKRNPLGCGGQVGDLEVKVLYTPGKGKC
>NC_002947|T13669|1429811|1429641 GROUP39(10 genes,3 replicons):
MPVGSTSQRSVQVLGFGDLCHLTPLCRLYPLPVRQASILPRASFRFAVTRDTLASG
>NC_010322|T17399|1828957|1829127 GROUP39(10 genes,3 replicons):
MPVGSTSQRSVQVLGFEDICFLTPLRRLYPLPLRQASILPRASFRFAVTRDTLASG
>NC_002947|T35075|3595589|3595759 GROUP39(10 genes,3 replicons):
MPVGSTSQRSVQVLGFGDLCHLTPLCRLYPLPVRQASILPRASFRFAVTRDTLASG
>NC_002947|T19862|2069474|2069304 GROUP39(10 genes,3 replicons):
MPVGSTSQRSVQVLGFGDLCHLTPLCRLYPLPVRQASILPRASFRFAVTRDTLASG
>NC_008782|T21650|2355598|2355768 GROUP39(10 genes,3 replicons):
MPVGSTSQRSVQVLGFEDFGLLTPLRRLYPLPVRQASILPRASFRFAVTRDTLASG
>NC_002947|T43034|4393162|4393332 GROUP39(10 genes,3 replicons):
MPVGSTSQRSVQVLGFGDLCHLTPLCRLYPLPVRQASILPRASFRFAVTRDTLASG
>NC_002947|T7047|741748|741578 GROUP39(10 genes,3 replicons):
MPVGSTSQRSVQVLGFGDLCHLTPLCRLYPLPVRQASILPRASFRFAVTRDTLASG
>NC_002947|T42586|4348783|4348953 GROUP39(10 genes,3 replicons):
MPVGSTSQRSVQVLGFGDLCHLTPLCRLYPLPVRQASILPRASFRFAVTRDTLASG
>NC_002947|T17439|1820084|1819914 GROUP39(10 genes,3 replicons):
MPVGSTSQRSVQVLGFGDLCHLTPLCRLYPLPVRQASILPRASFRFAVTRDTLASG
>NC_002947|T13627|1425951|1425781 GROUP39(10 genes,3 replicons):
MPVGSTSQRSVQVLGFGDLCHLTPLCRLYPLPVRQASILPRASFRFAVTRDTLASG
>NC_003295|T24088|2819894|2820094 GROUP40(3 genes,3 replicons):
MVRLARGTRLALLPPSFLSSSPAAKGARGRGPSRRQAQGWCGPQRSEDTALRALTAPGSGLRSRRR
>NC_010084|T19651|2532123|2531926 GROUP40(3 genes,3 replicons):
MRSARGTRLALLPPSFLSSSPAAKGARGRGPSRRQAQGWCGPQRSEDTALRALTAHGSGLRSRVR
>NC_008752|T5857|739876|739679 GROUP40(3 genes,3 replicons):
MRLARGTRLALLPPSFLSSSPAAKGALGRGPSRKQAQGWCGPQRSEDTALRALTAHGRVLRSLTR
>NC_008254|T29567|2953089|2952844 GROUP41(3 genes,3 replicons):
MRFRGRRVESTGPLTRLAHCDELPPQGEGSLCLPQLWMGCPSALPAMKVCLFSNPGLWTTGRHQKGPHRR
CFKMSSIFGWP
>NC_003047|T29169|3105124|3105372 GROUP41(3 genes,3 replicons):
METPEPCMRSMREFESKPAKARIRLCLPWIGGNNPTALPAMKVCLFSNPGCWRAGRHQKGPHRRCFKMSS
HFPVGRNSDWRG
>NC_009636|T28682|2892570|2892836 GROUP41(3 genes,3 replicons):
MHRNQPVETPEPCMRSMRECESKPAKAGIRLCLPWIGGIDPTALPAMKVCLFSNPGCWKAGRHQKGPHRR
CFKMSSHFPVGRNSDWRG
>NC_008698|T3564|478072|478236 GROUP42(3 genes,3 replicons):
MYTKCHVTKWKLKCDRCGGIQVRDLGFNLYEFKKVHIYCPYCRENTPHTVLGHE
>NC_003106|T5391|1296361|1296215 GROUP42(3 genes,3 replicons):
MPWKLKCRNCGTEWTINISFDISKQPAIYQYCRVCKRNTFNDILGYYE
>NC_009440|T10541|1692969|1692799 GROUP42(3 genes,3 replicons):
MPWKIRCTECGTELSLNVSFDISKQKSIYHYCKVCKKNTFNEILGYVELDEEPNSV
>NC_003888|T31683|4626360|4626205 GROUP43(3 genes,3 replicons):
MINTTEAEPSRQRGFLGRTAGPYRPVRHSEEHRVTNPCVARGRPGSHDSRT
>NC_009142|T37114|4965150|4965305 GROUP43(3 genes,3 replicons):
MINTTEAEPAQQREILDRTTGRPRPPRRSEEHRVTNPCVARCRPGSHRRTT
>NC_003155|T55734|7182883|7183038 GROUP43(3 genes,3 replicons):
MINTTEAEPAQRRKSLDRTAGPNRPVRRSEEHRVTDPCVAQGRPGIHSRTA
>NC_010296|T3617|594835|594945 GROUP44(3 genes,3 replicons):
MNNDLLTFLFCVALLILYLFFSALTEMGTKWPWTKK
>NC_003276|T2499|382898|383005 GROUP44(3 genes,3 replicons):
MNNDVVIFLISAGLLIMYLVFSALTEMGTKLPWKK
>NC_007410|T2415|363912|363805 GROUP44(3 genes,3 replicons):
MNNDVVIFLISAGLLIMYLVFSALTEMGTKLPWKK
>NC_008322|T4697|598478|598702 GROUP45(3 genes,3 replicons):
MNIASELHNKWFGGELVSGVKFLLNDYVVVALGNHAGLSGSVVSIIKFEPNPLYILETEMNGDVEVRESE
IHYP
>NC_008321|T31178|4102293|4102069 GROUP45(3 genes,3 replicons):
MNIASELHNKWFGGELVSGVKFLLNDYVVVALGNHAGLSGSVVSIIKFEPNPLYILETEMNGDVEVRESE
IHYP
>NC_004342|T10398|1795976|1796206 GROUP45(3 genes,3 replicons):
MDQSEVDRLWFESESIPGVKFKLNDSATITAGLHKGKSVSIIALISLKPMPTYLVELGEEPYGDLRIPEA
NLAPQQ
>NC_009348|T17138|1862221|1862102 GROUP46(3 genes,3 replicons):
MTMAVLHLFDAEPAARYDGLATSALTPFLVHHRHHPPHK
>NC_008570|T17275|1984688|1984569 GROUP46(3 genes,3 replicons):
MTMAVLHLLDAEPAARYDGLATSALTPFLVHHRHHPPHK
>NC_004347|T7833|1042039|1041920 GROUP46(3 genes,3 replicons):
MTMAVLHLFDAKPAARFDDLATSALTPFLVHLRHHPPHK
>NC_004460|T14704|1626177|1626052 GROUP47(3 genes,3 replicons):
MRWATNKQFKSDSQRVAFFIPSLGFVFAVVWLGFVVAPPTP
>NC_004459|T22568|2565912|2566040 GROUP47(3 genes,3 replicons):
MIGTTLNKAFKSDSQRLAFFIPSLGFVFLVQWFSVVVALLTP
>NC_005139|T16284|1890857|1890741 GROUP47(3 genes,3 replicons):
MYNKAFKSDSQRLAFFIPSLGFVFKVVWLGFGVALLTP
>NC_008542|T15324|1869554|1870090 GROUP48(3 genes,3 replicons):
MISESHYWKRPLLRTATWLERWRLDENVSERDLARIERELFVGFYAIRKLLETFKVSPSTRRRTYLMAWS
PCIGTADYMNWHRLDEHFDLDDQHEEQRDLTFLCNQFIHSFIFLPAIGEAGDLTGVYIASDRVRKDKLYF
VDVAQIVDAFRTVGRDYPTKLHLRRNDSSQQWEEVDSH
>NC_008060|T10688|1326233|1326769 GROUP48(3 genes,3 replicons):
MISESHYWKRPLLRTATWLERWRLDENVSERDLARIERELFVGFYAIRKLLETFKVSPSTRRRTYLMAWS
PCIGTADYMNWHRLDEHFDLDDQHEEQRDLTFLCNQFIHSFIFLPAIGEAGDLTGVYIASDRVRKDKLYF
VDVAQIVDAFRTVGRDYPTKLHLRRNDSSQQWEEVDSH
>NC_004459|T22022|2494322|2494855 GROUP48(3 genes,3 replicons):
MMIDVRLKQFWLDELKASAHFLEGLYRSQEWHERLEYEVEKSIFVGFYAIRKLRENGHLDQGVSSLNWTL
TAYPSSEEAKSEKWIRNYNHSKGFDKQFSLKKICHQFVHSVHFSPFVPDGNFCVGFYFVSDYDSKKELYY
IQLVNVLSVFLSVASGKNVKLKVEHSENSLSVNLANT
>NC_009085|T5065|796674|796799 GROUP49(3 genes,3 replicons):
MQIVVTKGFCVLVYNRVGVTGTGWQCLATAGISAEGKRTFR
>NC_009651|T225|21571|21446 GROUP49(3 genes,3 replicons):
MQIVVTKGFCVLVYNRVGVTGTGWQCLATAGISAEGKRTFR
>NC_004741|T23698|2601892|2601767 GROUP49(3 genes,3 replicons):
MQIVVTKGFCVLVYNRVGVTGTGWQCLATAGISAEGKRTFR
>NC_008344|T22893|2382718|2382617 GROUP50(4 genes,3 replicons):
MKRRHCLDQALCLFSATFHRRATPLADRYCPWR
>NC_008344|T6623|682542|682643 GROUP50(4 genes,3 replicons):
MKRRHCLDQALCLFSATFHRRATPLADRYCPWR
>NC_004741|T23782|2609077|2609178 GROUP50(4 genes,3 replicons):
MKRRHCLDQALCLFSATFHRRATPLADRYCPWR
>NC_009085|T4984|789488|789387 GROUP50(4 genes,3 replicons):
MKRRHCLDQALCLFSATFHRRATPLADRYCPWR
>NC_009085|T4978|789162|789028 GROUP51(4 genes,3 replicons):
MVYPTTMLSKILKIARPILLQPAVADQPRRAGFPLSAPGANKGQ
>NC_008344|T22887|2382392|2382258 GROUP51(4 genes,3 replicons):
MVYPTTMLSKILKIARPILLQPAVADQPRRAGFPLSAPGANKGQ
>NC_008344|T6629|682868|683002 GROUP51(4 genes,3 replicons):
MVYPTTMLSKILKIARPILLQPAVADQPRRAGFPLSAPGANKGQ
>NC_004741|T23788|2609403|2609537 GROUP51(4 genes,3 replicons):
MVYPTTMLSKILKIARPILLQPAVADQPRRAGFPLSAPGANKGQ
>NC_009085|T4974|788734|788853 GROUP52(4 genes,3 replicons):
MRGGLCPSFLASNSPHRGEWFVSIVGILGSDLKPIEQRF
>NC_008344|T6633|683296|683177 GROUP52(4 genes,3 replicons):
MRGGLCPSFLASNSPHRGEWFVSIVGILGSDLKPIEQRF
>NC_004741|T23792|2609831|2609712 GROUP52(4 genes,3 replicons):
MRGGLCPSFLASNSPHRGEWFVSIVGILGSDLKPIEQRF
>NC_008344|T22883|2381964|2382083 GROUP52(4 genes,3 replicons):
MRGGLCPSFLASNSPHRGEWFVSIVGILGSDLKPIEQRF
>NC_008344|T22882|2381864|2382070 GROUP53(4 genes,3 replicons):
MKVSTSGKVAPQVSIRRLSGMTGGEANFLCSLTLEGRVMPFFFGVQLAPSGRMVCVDCWHFRFRFKAD
>NC_009085|T4973|788634|788840 GROUP53(4 genes,3 replicons):
MKVSTSGKVAPQVSIRRLSGMTGGEANFLCSLTLEGRVMPFFFGVQLAPSGRMVCVDCWHFRFRFKAD
>NC_004741|T23793|2609931|2609725 GROUP53(4 genes,3 replicons):
MKVSTSGKVAPQVSIRRLSGMTGGEANFLCSLTLEGRVMPFFFGVQLAPSGRMVCVDCWHFRFRFKAD
>NC_008344|T6634|683396|683190 GROUP53(4 genes,3 replicons):
MKVSTSGKVAPQVSIRRLSGMTGGEANFLCSLTLEGRVMPFFFGVQLAPSGRMVCVDCWHFRFRFKAD
>NC_008344|T6631|683193|683062 GROUP54(4 genes,3 replicons):
MSSDFEATMSIAGRFGDDYGYVAKNRCLFDDKTLYVRYALDFQ
>NC_004741|T23790|2609728|2609597 GROUP54(4 genes,3 replicons):
MSSDFEATMSIAGRFGDDYGYVAKNRCLFDDKTLYVRYALDFQ
>NC_008344|T22884|2382067|2382198 GROUP54(4 genes,3 replicons):
MSSDFEATMSIAGRFGDDYGYVAKNRCLFDDKTLYVRYALDFQ
>NC_009085|T4975|788837|788968 GROUP54(4 genes,3 replicons):
MSSDFEATMSIAGRFGDDYGYVAKNRCLFDDKTLYVRYALDFQ
>NC_009085|T4976|788850|788957 GROUP55(4 genes,3 replicons):
MKRLCRLQADLVTITVMLPRIGVCLTIKRFTFDMR
>NC_008344|T22885|2382080|2382187 GROUP55(4 genes,3 replicons):
MKRLCRLQADLVTITVMLPRIGVCLTIKRFTFDMR
>NC_004741|T23791|2609715|2609608 GROUP55(4 genes,3 replicons):
MKRLCRLQADLVTITVMLPRIGVCLTIKRFTFDMR
>NC_008344|T6632|683180|683073 GROUP55(4 genes,3 replicons):
MKRLCRLQADLVTITVMLPRIGVCLTIKRFTFDMR
>NC_008344|T22881|2381817|2381602 GROUP56(4 genes,3 replicons):
MVIIRIIIFLLFLPNEWALLSHFTFRAKVSVQITTSAHSGPPAPLDADSASAHGIRDSGLFSPLTRRFSG
H
>NC_009085|T4972|788587|788372 GROUP56(4 genes,3 replicons):
MVIIRIIIFLLFLPNEWALLSHFTFRAKVSVQITTSAHSGPPAPLDADSASAHGIRDSGLFSPLTRRFSG
H
>NC_008344|T6635|683443|683658 GROUP56(4 genes,3 replicons):
MVIIRIIIFLLFLPNEWALLSHFTFRAKVSVQITTSAHSGPPAPLDADSASAHGIRDSGLFSPLTRRFSG
H
>NC_004741|T23794|2609978|2610193 GROUP56(4 genes,3 replicons):
MVIIRIIIFLLFLPNEWALLSHFTFRAKVSVQITTSAHSGPPAPLDADSASAHGIRDSGLFSPLTRRFSG
H
>NC_008344|T6636|683849|683736 GROUP57(4 genes,3 replicons):
MENPDGALLCGQFGKSIQDYLKIIHHARCSSRLEGAF
>NC_009085|T4971|788181|788294 GROUP57(4 genes,3 replicons):
MENPDGALLCGQFGKSIQDYLKIIHHARCSSRLEGAF
>NC_004741|T23795|2610384|2610271 GROUP57(4 genes,3 replicons):
MENPDGALLCGQFGKSIQDYLKIIHHARCSSRLEGAF
>NC_008344|T22880|2381411|2381524 GROUP57(4 genes,3 replicons):
MENPDGALLCGQFGKSIQDYLKIIHHARCSSRLEGAF
>NC_008344|T22932|2385981|2385778 GROUP58(4 genes,3 replicons):
MTDPKNLENRLHEKADPARAVSTGRVRYTLAELLADAEASGAYPLPPEEREWMDAPSVGREWPNSED
>NC_004741|T23740|2605818|2606021 GROUP58(4 genes,3 replicons):
MTDPKNLENRLHEKADPARAVSTGRVRYTLAELLADAEASGAYPLPPEEREWMDAPSVGREWPNSED
>NC_009085|T5023|792748|792545 GROUP58(4 genes,3 replicons):
MTDPKNLENRLHEKADPARAVSTGRVRYTLAELLADAEASGAYPLPPEEREWMDAPSVGREWPNSED
>NC_008344|T6585|679279|679482 GROUP58(4 genes,3 replicons):
MTDPKNLENRLHEKADPARAVSTGRVRYTLAELLADAEASGAYPLPPEEREWMDAPSVGREWPNSED
>NC_010939|T4065|631257|631373 GROUP59(3 genes,3 replicons):
MNRRPVQQRANRRCALAQVRVKGCGKSAPRGWQHSTAR
>NC_010278|T3613|564246|564362 GROUP59(3 genes,3 replicons):
MNRRPVQQRANRRCALAQVRVKGCGKSAPRGWQHSTAR
>NC_009053|T3855|599798|599914 GROUP59(3 genes,3 replicons):
MNRRPVQQRANRRCALAQVRVKGCGKSAPRGWQHSTAR
>NC_009085|T5024|792681|792794 GROUP60(4 genes,3 replicons):
METARAGSAFSCSLFSRFFGSVIGRPQQAWILGVPGQ
>NC_008344|T6583|679346|679233 GROUP60(4 genes,3 replicons):
METARAGSAFSCSLFSRFFGSVIGRPQQAWILGVPGQ
>NC_004741|T23738|2605885|2605772 GROUP60(4 genes,3 replicons):
METARAGSAFSCSLFSRFFGSVIGRPQQAWILGVPGQ
>NC_008344|T22933|2385914|2386027 GROUP60(4 genes,3 replicons):
METARAGSAFSCSLFSRFFGSVIGRPQQAWILGVPGQ
>NC_007947|T12726|1225292|1225474 GROUP61(3 genes,3 replicons):
MILNNPLDQSALADCGLPMSRKSGSPRRLSVPTRCKQSVLLDNDPTNRNISASPDVAPAC
>NC_010087|T3095|356813|356631 GROUP61(3 genes,3 replicons):
MIFNKSLDRSALADCGLPMGRKSGSPRRLSVPTRCKQSVLLDNYPTNRNISARPDVAPAC
>NC_004757|T27271|2746117|2745935 GROUP61(3 genes,3 replicons):
MIFNKSLDRSALADCGLPMGRKSGSPRRLSVPTRCKQSVLLDNYPTNRNISARPDVAPAC
>NC_009434|T16687|1830118|1830258 GROUP62(3 genes,3 replicons):
MANTMRKNTDAGARGGASRSSDEASVMAVERRGGVILPTNAVNLRG
>NC_010627|T4229|381023|381172 GROUP62(3 genes,3 replicons):
MADTMRKNTDVGARGGAARSSVEAFVMKVERRGGVILLTKVTNLHCGDE
>NC_005241|T269|23836|23976 GROUP62(3 genes,3 replicons):
MADTMRKNTDAGVRGGAARSSVEVPVMGMERRGGVILLMNAVNLRG
>NC_010080|T11067|1876801|1876637 GROUP63(3 genes,3 replicons):
MTFLFFSSKMIDRCLEIVYINHNKNFGGVMMSQSMFNAIDCCCRTTRFWRCSAC
>NC_006448|T5473|777475|777639 GROUP63(3 genes,3 replicons):
MTFLFFSSKMIDRCLEIVYINHNKNFGGVMMSQSMFNAINCCCRTTRFWRCSAC
>NC_006449|T5518|783890|784054 GROUP63(3 genes,3 replicons):
MTFLFFSSKMIDRCLEIVYINHNKNFGGVMMSQSMFNAINCCCRTTRFWRCSAC
>NC_008825|T20234|2573780|2573890 GROUP64(3 genes,3 replicons):
MLLNMSQEPDAGHVDLAPPSTIRNQPRPQKWTCLWT
>NC_006513|T13398|1494066|1493965 GROUP64(3 genes,3 replicons):
MLLNMSQEPDAGHVDLAPPSTIRNQPRPQKWTQ
>NC_008782|T19136|2077237|2077347 GROUP64(3 genes,3 replicons):
MLLNMSQEPDAGHVDLAPPSTIRNQPRPQKWTCLWT
>NC_008782|T21715|2362381|2362506 GROUP65(3 genes,3 replicons):
MVASPSRTDGRSRMDAGANWGDQRGRNRIAALKIVAAWACR
>NC_008825|T19845|2530439|2530314 GROUP65(3 genes,3 replicons):
MEASPSRTDGRSRLDAGANWSDQRGRNRVAALKIVAAWACR
>NC_006513|T13139|1470113|1470247 GROUP65(3 genes,3 replicons):
MSNVVASPSETDGRSSVDAGANWGDQRGRNRVVALKIVATWACC
>NC_008782|T21246|2312565|2312684 GROUP66(3 genes,3 replicons):
MWMEQVTSGHPPPQVRWLFASRDAMRTGFDQRGRAAPQP
>NC_006513|T13593|1513649|1513768 GROUP66(3 genes,3 replicons):
MGMEQVTSGHPPPRMQWLFASRDAMRTGVDQRGQAAPQP
>NC_008825|T20117|2561066|2560947 GROUP66(3 genes,3 replicons):
MGMEQVTSGHPPPRMRWPFASRDAMRTGFDQRGRAAPQP
>NC_010410|T22895|3640820|3640924 GROUP67(3 genes,3 replicons):
MIAAIAAGGLVRGRASPSQGAVIAAPATLKNPSP
>NC_006856|T15|1475|1579 GROUP67(3 genes,3 replicons):
MIAAIAAGGLVRGRASPSQGAVIAAPATLKNPSP
>NC_010488|T1131|122800|122696 GROUP67(3 genes,3 replicons):
MIAAIAAGGLVRGRASPSQGAVIAAPATLKNPSP
>NC_007508|T26078|2621271|2621107 GROUP68(3 genes,3 replicons):
MSSARLRRRDSCPARPAGRPAHNTFLIRVRVPLSRPRPRDMKVTSPRIASLAFC
>NC_007086|T24962|2477023|2476859 GROUP68(3 genes,3 replicons):
MSRARLRRRDSCPACPAGRPAHNTFLIRVRVPLSRPRPRDLKVTSPRIASLAFC
>NC_010688|T28199|2808756|2808920 GROUP68(3 genes,3 replicons):
MSRAHLRRRDSCPARPAGRPAHNTFLIRVRVPLSRPRPRDLKVTSPRMASLAFC
>NC_009456|T7452|870532|870122 GROUP69(3 genes,3 replicons):
MEVIKLPNNGICEWAGMEDYQLLSPSSTISAILTYIGEPPHGDSYHSLSINGKKCPGYAWGCLFAFSSDS
RFLVCSWMEKLIERKTVVIDCIEEKYFILPTYIYMFSVEWPHVSGVGSQWDSLGYTFTGDENWLNY
>NC_010086|T4877|618896|619306 GROUP69(3 genes,3 replicons):
MAAHLIQFTQDELSHWAGMEDYVLIPPDRSYEIVLWYEGEPPHGDSYYVLSLRDRRLPGFAWGCMFSMSA
CSNFLAFSWTERRFERLTAVVDVRLSRYFVLPSYIYHPRIECPVVLDAVATEQRYEFSGNEAWRTF
>NC_007298|T31318|3139684|3140100 GROUP69(3 genes,3 replicons):
MVTKHVQFTEDNRLQWAGMGDYELISPDGRHSIEITYDGEPPHGDSYHLVKIDCAAFPGHAWGCLFGFSA
CSRFAIFSWMSKFFERHTVVVDMQAKYYFVLPEYIYQFSIDWPSIRGEGQLSVGKQYVFTGQEQWQPY
>NC_008385|T2|141|28 GROUP70(3 genes,3 replicons):
MRRVVASFAPAIRDATSRPKSPLCASVLRSKLVRYIV
>NC_008766|T229|23983|23870 GROUP70(3 genes,3 replicons):
MRRVVASFVPAIRDATSRPKSPLCASVLRSKLVRYIV
>NC_007337|T550|58083|58196 GROUP70(3 genes,3 replicons):
MRRVVASFAPAIRDATSRPKSPLCASVLRSKLVRYIV
>NC_008782|T24819|2699747|2699905 GROUP71(3 genes,3 replicons):
MCAKPWIRPAPCVAAGSRHRLDGKAMCFSHQVVDGLRQEGGRRVFFRGKHAT
>NC_007508|T24681|2485392|2485219 GROUP71(3 genes,3 replicons):
MNPESHMAKPQIRPALRPAASSPQQLDGNAMCFGRQVVMGLRQEGGRRVFFQRKQAT
>NC_008463|T10014|1317073|1316900 GROUP71(3 genes,3 replicons):
MNPESHVAKPQIRPALRPAASSPHQLDGNAMCFGRQVVNGLRQEGGRRVFFQGKQAT
>NC_010170|T9469|1096044|1096247 GROUP72(3 genes,3 replicons):
MSANIEPASSSLDGPAPDRFLHIEQDEATCGGCQSSRPPTVRASSQATAAGHNDTTALGRARKEPVM
>NC_009719|T34782|3615581|3615787 GROUP72(3 genes,3 replicons):
MSAIVERASSLLLDGPATGRFLHIEQERATCGGCHDLVRPRSGAFVPGIRHRHNDTTALGRARKEPVM
>NC_009138|T20536|1982760|1982990 GROUP72(3 genes,3 replicons):
MLDAPHDAGTVSAIVERASSLLLDGPATGQFLHIEQERTTCDGCHDLFRPCSRASPQASATGITKKQPLG
GARRSR
>NC_008782|T28350|3076332|3076207 GROUP73(3 genes,3 replicons):
MVPEAGIEPARLAAGDFHPTSAFAAAVSEETTFVGWSTPSP
>NC_007651|T6969|926304|926429 GROUP73(3 genes,3 replicons):
MVPEAGIEPARLAAGDFLPTSAFAADASEEAAFVVWSTPSP
>NC_010528|T18221|2165885|2165769 GROUP73(3 genes,3 replicons):
MVPEAGIEPARLAARDFLPTSAFAASAGLFVGWSTPSP
>NC_009901|T24374|3790553|3790666 GROUP74(5 genes,3 replicons):
MVIRRIVLSRFRSRLVYNQSSLHCQSRYFIQAPRVIW
>NC_009784|T10611|1339892|1339779 GROUP74(5 genes,3 replicons):
MVIRRSIPSRFCSRLAQCQTSLHCQARCFIQSLRVVW
>NC_009784|T15024|1883103|1882990 GROUP74(5 genes,3 replicons):
MVIRRSIPSRFCSRLAQCQTSLHCQARCFIQSLRVVW
>NC_009784|T15804|1975602|1975489 GROUP74(5 genes,3 replicons):
MVIRRSIPSRFCSRLAQCQTSLHCQARCFIQSLRVVW
>NC_009783|T23936|3010341|3010228 GROUP74(5 genes,3 replicons):
MVIRRSIPSRFCSRLAQCQTSLHCQARCFIQSLRVVW
>NC_010170|T20396|2268032|2267913 GROUP75(4 genes,3 replicons):
MAVVHRSGVSLLQVREFKLGKLEGAQTQCWRGFAADWHA
>NC_007973|T13289|1376916|1376797 GROUP75(4 genes,3 replicons):
MVVVHRNGVSLLKVREIKLGKLEGEQTQCWRGFSADRHA
>NC_008463|T20737|2705704|2705823 GROUP75(4 genes,3 replicons):
MAVIHRSGVSLLKVREIKLGKLEGAQTQCWRGFSADWHA
>NC_007973|T15534|1605887|1605768 GROUP75(4 genes,3 replicons):
MVVIHRSGASLLKVREMKLGKLEDAQTQCWRGFSADRHA
>NC_010170|T20395|2267855|2267983 GROUP76(4 genes,3 replicons):
MSCYQACGVSCYQAWDYRAIRRANRPQTRASTGFAHPLTSLT
>NC_007973|T13288|1376736|1376867 GROUP76(4 genes,3 replicons):
MVSCYQACGVSCYQAWDYRAIRRADRPKTRASTGFVRPLTSLT
>NC_008463|T20740|2705884|2705753 GROUP76(4 genes,3 replicons):
MESCYQACGVSCYQAWDYRAIRRANRPKTRASTGFARPLTSLT
>NC_007973|T15533|1605707|1605847 GROUP76(4 genes,3 replicons):
MVSCYQACGVSCYQAWDYRAIRRADRPKTRASTGFARPLTSLTSFL
>NC_010002|T26102|2999577|2999437 GROUP77(3 genes,3 replicons):
MPACRFRAFTEIRICSFSQKHKTASVPFHKPADAVLRFHASAVLCE
>NC_007973|T32187|3284554|3284414 GROUP77(3 genes,3 replicons):
MPACRFRAFTEIRICSFSQKHKTASVPFHKPADAVLRFHASAVLCE
>NC_008782|T28682|3108222|3108082 GROUP77(3 genes,3 replicons):
MLACCFCAFTEIRISGFAQKRKAACVLFLKPADTVLRFHASADVCE
>NC_010002|T26095|2998867|2999010 GROUP78(3 genes,3 replicons):
MDCADRLNATVAREEMRPPALSTVPDGTAGVMTVCVRVALVWCNSAD
>NC_007973|T32180|3283844|3283987 GROUP78(3 genes,3 replicons):
MDCADRLNATVAREEMRPPALSTVPDGTAGVMTVCVRVALVWCNSAD
>NC_008782|T28673|3107513|3107656 GROUP78(3 genes,3 replicons):
MDCVNRLNATVAREEMRPPAISTVPDGAAGVIAVCVRVALVWCNSAD
>NC_008782|T13716|1509611|1509838 GROUP79(4 genes,3 replicons):
MRRKAVSQQTEMSRPPVLCALAAQRATVPWGPLRRWAFTLALRASVVDGLRAAPHVALSFDTILRSTAVP
RGPFR
>NC_008782|T12457|1382555|1382782 GROUP79(4 genes,3 replicons):
MRRKAVSQQTEMSRPPVLCALAAQRATVPWGPLRRWAFTLALRASVVDGLRAAPHVALSFDTILRSTAVP
RGPFR
>NC_007973|T24642|2516114|2515887 GROUP79(4 genes,3 replicons):
MQRKAVSQQTEMSRPPVLCALAAQRATVPWGPLRRWALTSAFPSSVVDGMRAAPHVALPFDTILRRAAVP
RGPFR
>NC_010170|T9528|1102391|1102164 GROUP79(4 genes,3 replicons):
MRRKAVSQQTEMSRPPVLCALAAQRATVPWGPLRRWAFTLALRASVVAGLRAAPHVALSFDAILRSTAVP
RGPLR
>NC_010170|T20372|2265578|2265700 GROUP80(3 genes,3 replicons):
MRSRARCFMPHDVFRSSGRRIRTGFAIHRSQSGLTPHVTA
>NC_010002|T4133|491239|491111 GROUP80(3 genes,3 replicons):
MRVRARCFVPHDVVGSGGRRIRTGFAIHRSQSVLTPHVTCLN
>NC_007973|T15509|1603432|1603554 GROUP80(3 genes,3 replicons):
MRSRARCFMPHDVFKSSGRRIRTGFAIHRSQSVLTPHVTA
>NC_010170|T20370|2265688|2265566 GROUP81(3 genes,3 replicons):
MRCQARLAPVYCESRPNATAARPENVMRHKTPCPTPHKRA
>NC_010002|T4135|491147|491251 GROUP81(3 genes,3 replicons):
MAPVYCESRPNATTARPDNVMRHKTPCPYPHKRS
>NC_007973|T15507|1603524|1603420 GROUP81(3 genes,3 replicons):
MAPVYCESRPNATAARLENVMRHKTPCPTPHKRA
>NC_010002|T26094|2998997|2998848 GROUP82(3 genes,3 replicons):
MHQTSATLTQTVMTPAVPSGTVDSAGGRISSRATVAFRRSAQSIGCFSS
>NC_007973|T32179|3283974|3283825 GROUP82(3 genes,3 replicons):
MHQTSATLTQTVMTPAVPSGTVDSAGGRISSRATVAFRRSAQSIGCFSS
>NC_008782|T28672|3107643|3107494 GROUP82(3 genes,3 replicons):
MHQTSATLTQTAMTPAAPSGTVDIAGGRISSRATVAFRRFTQSIGCFSS
>NC_009138|T20660|1993425|1993568 GROUP83(3 genes,3 replicons):
MHEPPGDPSWSAVIGAGARRCKNGLPLCADVRQTMPAPATTWAGCDC
>NC_010002|T40324|4544548|4544667 GROUP83(3 genes,3 replicons):
MWSAVFGAGAHRRKNGLPLCADVRQTMPAPATTWAGCDC
>NC_010170|T40590|4563768|4563649 GROUP83(3 genes,3 replicons):
MWSAVFGAGAHRRKNGLPLCADVRQTMPAPATTWAGCDC
>NC_008463|T20828|2714048|2713938 GROUP84(3 genes,3 replicons):
MNSGKTVATGPTGFLVPTAPNSRKAGLPNLGIRCAV
>NC_008786|T38062|4113476|4113345 GROUP84(3 genes,3 replicons):
MNSGKTVATGPTGFLVPTAPNSHKGWAPNLGIRCAVNSKPSFT
>NC_007973|T13191|1367423|1367533 GROUP84(3 genes,3 replicons):
MNSGKTVATGPTGFLVPTAPNSQKAGLPNLGIRCAV
>NC_009719|T34898|3626025|3626288 GROUP85(3 genes,3 replicons):
MSRARLRRRGPCPALRRMPCGTPSAQRLLDPCARPAQPSPAAGPEGSFSASRTTRVLLICVSSALCEGSP
GGLPGCTSHRETLRGQR
>NC_009138|T20658|1993243|1993464 GROUP85(3 genes,3 replicons):
MSRMPCGTPSAQRLLDLCARPAQPSPAAGPEGSFSASRTTRVLLICVSSALCEGSPGGLPACTSHRETLR
GQR
>NC_007973|T24685|2520315|2520578 GROUP85(3 genes,3 replicons):
MSRARLRRRGPCPALRRMPCGTPSAQRLLDPCARPAQPSPAAGPEGSFSASRTTRVLLICVSSALCEGSP
GGLPGCTSHRETLRGQR
>NC_010002|T26014|2991145|2991264 GROUP86(4 genes,3 replicons):
MAVVHRGAALLLPVRVFKLGKLGEAETRASISFAAGFVA
>NC_010002|T4100|488793|488912 GROUP86(4 genes,3 replicons):
MAVFHRGAALLLPVRCFKLGKLGEAETRAVIGFAADPYS
>NC_008782|T28643|3105162|3105281 GROUP86(4 genes,3 replicons):
MVVVHRGAALLLKVREFKLGKLGEAETRASIGFAADFVA
>NC_007973|T32157|3281508|3281627 GROUP86(4 genes,3 replicons):
MAVVHRGAALLLPVRVFKLGKLGEAETRASISFAAGFVA
>NC_010170|T40115|4517089|4517217 GROUP87(3 genes,3 replicons):
MGIGRRVPAVHLQYELRQAGLMQEGWLFTPYDGPILGLGRTP
>NC_009138|T21109|2037452|2037324 GROUP87(3 genes,3 replicons):
MGIGRGALTVHGQCEVRRAGLMREGLVFPPYDGPILGLGRTP
>NC_010002|T40669|4579309|4579181 GROUP87(3 genes,3 replicons):
MGIGRRVPAVHLQYELRQAGLMQEGWLFTPYDGPILGLGRTP
>NC_008529|T9481|1147082|1147198 GROUP88(3 genes,3 replicons):
MAGVELRARKFWISEFRALFLSIAAIFPSIPPAKHCPK
>NC_008054|T9440|1127752|1127868 GROUP88(3 genes,3 replicons):
MAGVELRARKFWISEFRALFLSIAAIFPSIPPAKHCPK
>NC_010080|T11064|1876587|1876471 GROUP88(3 genes,3 replicons):
MAGVELRARNSEIQNFRALFLSIAAIFPSIPPAKHCSK
>NC_008463|T20765|2708101|2708238 GROUP89(3 genes,3 replicons):
MRRLRHPEMVRGTGYRAAARAKDQDCLRQTGIASVHQCRFRPTRS
>NC_008390|T18038|2180104|2179952 GROUP89(3 genes,3 replicons):
MRRLHRRKMVRSTGHRAAARAKDRDCFQHSRTASVQECGIGPAGSRLRPK
>NC_008752|T5922|745216|745079 GROUP89(3 genes,3 replicons):
MRRPRNPEMVRGIGYRAAALAKGHDCLNQTGTASVHQCRFRPVRS
>NC_007413|T34934|5682050|5681802 GROUP90(2 genes,2 replicons):
MNSEDTHSKQHSRGKVIYRFFGGAALGTLIVIIPISYGSSIDLNLVQIGIASMLVISCGLLSSIWGEQFL
DPVMRLLNSWAP
>NC_000911|T10734|1346038|1345775 GROUP90(2 genes,2 replicons):
MKEFLMTYDNTDPKQHSSLKVIYRFLGGATVGALVLLIPVTYSTFDNFGLVQVGVASLLVTLCGLLSIVW
GEKFIDVVMRMLNGTGL
>NC_009256|T22338|2737436|2737624 GROUP91(2 genes,2 replicons):
MSTFQKGDVVVLKSGSPLMTVSEIGDYIMSGGPANGVLCVWFEKSDAKEKVFDAAVLKVASE
>NC_008752|T15103|1921941|1922144 GROUP91(2 genes,2 replicons):
MSDFKKGDVVILKSGGPDMTIVDIGDYSPQYSESAAKCQWFDGKTPREEIFDLVVLKPAPKGFVGIG
>NC_010943|T12767|1352656|1352408 GROUP92(2 genes,2 replicons):
MRLFASGFRLDRSESAFLRQTGIAVTETVTIFQAVCGTVVSAMQRFGAARPPHSDELRNTPEPIGLDGPL
ITNAYILLRFRG
>NC_008752|T5921|745058|745288 GROUP92(2 genes,2 replicons):
MRLFQSWSRPDRSESALMHRSGASLIQTVMTFGKGRGTVSDAAHHFRVARPSHSDDFRNTSPRNGLDTHG
YSLTRT
>NC_003295|T23964|2808918|2809100 GROUP93(2 genes,2 replicons):
MALHTGKPGFACGAKRCSPCRFSVVHRNGALLLKVMYFLLGKLEGPQTRAVIGFPAFSYS
>NC_008752|T5948|747659|747477 GROUP93(2 genes,2 replicons):
MALHTGKPGFACGAKRCSPCRFSVVHRNGALLLKVMYFLLGKLEGPQTRAVIGFPAFSYS
>NC_010556|T1753|174099|173782 GROUP94(2 genes,2 replicons):
MSRRAHFNPRTHEECDLDPERRLRLMEISIHALTRSATGITGELQQERWISIHALTRSATFAPVLLRCFP
VISIHALTRSATAMAVDPLLGRQYFNPRTHEECDF
>NC_002570|T2896|355699|355295 GROUP94(2 genes,2 replicons):
MRRRSNDKAARHTNFNPRTHEECDDARGFNDVARGRISIHAPMKSATPDTSPQGAVRNISIHAPMKSATF
SNFLFPSPSKDFNPRTHEECDPSGTFFVYISSNFNPRTHEECDSAQLEGLRDKASNWAKVRTCF
>NC_009633|T15164|2545320|2545189 GROUP95(2 genes,2 replicons):
MPLWIAPISLLPEITPNWASAAKTRNFIDVPFNGFLAPPSKLG
>NC_002570|T23095|2908808|2908942 GROUP95(2 genes,2 replicons):
MPLWIALLPFLPAMTQGWAPQAITRSFIDVPFGGFLAPPSRMED
>NC_005877|T9470|1454188|1454352 GROUP96(2 genes,2 replicons):
MKCPVCNNEVSSQPYKEWKFNIYHVKRYRCEKCGANFNVYEYNGMEKYTIPRRL
>NC_002689|T9958|1552513|1552677 GROUP96(2 genes,2 replicons):
MKCPVCNKENRNPPLKQWAFNVYEVSRYKCSECGNNFNTYVGEKNSYTIPKSAA
>NC_009434|T31548|3453655|3453837 GROUP97(2 genes,2 replicons):
MRRPSCFLLEGRTEVVRDEQAVNVDESSYEVSGIRKAAAVLCIAHRPWLLGTVRRGRGKG
>NC_002927|T7501|982015|982191 GROUP97(2 genes,2 replicons):
MRRPSCSLLEARTEVLQDEGDANVDESSYEVSGMRNAAGALCVAHRQLPQRTVRQVAQ
>NC_006677|T19244|2011606|2011247 GROUP98(2 genes,2 replicons):
MRIDEISPKFKSMFRKKDARIYYVITFNELQGILSNHGCSLRNPHRNYIDVYNGENKVSQIGFPGWKNEV
TRNAISTVRKTTGLTADNGYDAQVFFKDADPLNILIGEYEEPLRRLAER
>NC_002939|T7472|813780|813409 GROUP98(2 genes,2 replicons):
MSRVPGALQTQYRAITFRELKAVLQKHACDIDDPYHNSISVYQSKEVSAWLGFKKRTERVKVGTIGFPSW
TKQVSEKDISHVRKVTGLTKENGIDSIVFYGGGEPVYKLIEQFEKPLIRLKDK
>NC_008609|T23555|2524802|2524957 GROUP99(2 genes,2 replicons):
MRGTPAAYAVAMFAIRFIPAHAGNTIILAISPLNLPVHPRACGEHGGRCLG
>NC_002939|T13771|1526255|1526115 GROUP99(2 genes,2 replicons):
MRGTLLVPATNLKAIRFIPAHAGNTPIVQFSLLHYTVHPRACGEHP
>NC_010519|T11456|1883576|1883253 GROUP100(2 genes,2 replicons):
MFVFLFLLKFEWFLMEKRLNDIVNRIELYIYENGYIPSRLDEISSVFTPISNSESYCKMFSFDIDGVGEC
FYSANRKDYHIVIYGFFWGSGNYSSKEKVFKNGSNSN
>NC_002946|T5590|561316|560969 GROUP100(2 genes,2 replicons):
MTYLKVIAISIVLYILLLQINLKMLEKRIDFLVENIDKYYQQYGSYPNNFDFISTKTDFTTESYCDFWDK
NIAGYGNCYFVKNDKDYTILVMGFSSKILFSSHNKIKEFNSNKYD
>NC_002947|T13626|1425778|1425933 GROUP101(9 genes,2 replicons):
MLAGGKGVAGDRESEGSPRQNAGLTNRKRIEAAQRGEVAQIAKAQYLHGTL
>NC_002947|T43035|4393335|4393180 GROUP101(9 genes,2 replicons):
MLAGGKGVAGDRESEGSPRQNAGLTNRKRIEAAQRGEVAQIAKAQYLHGTL
>NC_008782|T21651|2355771|2355616 GROUP101(9 genes,2 replicons):
MLARGKGVAGDCESEGSPRQNAGLTNRKRIEAAQRGKKAKIFKAQYLHGTL
>NC_002947|T17438|1819911|1820066 GROUP101(9 genes,2 replicons):
MLAGGKGVAGDRESEGSPRQNAGLTNRKRIEAAQRGEVAQIAKAQYLHGTL
>NC_002947|T13668|1429638|1429793 GROUP101(9 genes,2 replicons):
MLAGGKGVAGDRESEGSPRQNAGLTNRKRIEAAQRGEVAQIAKAQYLHGTL
>NC_002947|T19861|2069301|2069456 GROUP101(9 genes,2 replicons):
MLAGGKGVAGDRESEGSPRQNAGLTNRKRIEAAQRGEVAQIAKAQYLHGTL
>NC_002947|T35076|3595762|3595607 GROUP101(9 genes,2 replicons):
MLAGGKGVAGDRESEGSPRQNAGLTNRKRIEAAQRGEVAQIAKAQYLHGTL
>NC_002947|T7046|741575|741730 GROUP101(9 genes,2 replicons):
MLAGGKGVAGDRESEGSPRQNAGLTNRKRIEAAQRGEVAQIAKAQYLHGTL
>NC_002947|T42587|4348956|4348801 GROUP101(9 genes,2 replicons):
MLAGGKGVAGDRESEGSPRQNAGLTNRKRIEAAQRGEVAQIAKAQYLHGTL
>NC_008825|T19718|2516661|2516503 GROUP102(2 genes,2 replicons):
MLLGGSGSTHPTGDGVPLGWLRKVHRRQAGERPRWAMRSGLDRSTRRTALQS
>NC_008782|T21750|2365781|2365939 GROUP102(2 genes,2 replicons):
MLLGGSGSTHPAGDGVPLGWLRKVHRRQAGERPRWAMRSGLDRSTRRTALQS
>NC_003295|T8125|942844|942659 GROUP103(3 genes,2 replicons):
MHSDQPRQAPSLAGFFTSVCGLGTPVPGPVSGVFSPFPSLFLCPLRTRRAPSPQGEVPKNQ
>NC_008786|T46135|5009081|5008896 GROUP103(3 genes,2 replicons):
MHFDQPRHDSSLAGFFTWACGLGHPPRGLILAFLTRFSSLFLYSLRTRKRPSPQGRVLQNQ
>NC_003295|T7372|866813|866622 GROUP103(3 genes,2 replicons):
MHSDQPRPAPSLAGFFTSACGLGTHVPGPVSGVFSPFPSLFLYPLRTCKAQSPQGEVPKKSVT
>NC_008782|T13717|1509810|1509631 GROUP104(3 genes,2 replicons):
MLRRMVSNDSATCGAARNPSTTEARSANVNAHLRSGPQGTVARCAASAHRTGGRLISVC
>NC_010170|T9529|1102192|1102371 GROUP104(3 genes,2 replicons):
MLRRMASNDSATCGAARNPATTEARSANVNAHLRSGPQGTVARCAASAHRTGGRLISVC
>NC_008782|T12458|1382754|1382575 GROUP104(3 genes,2 replicons):
MLRRMVSNDSATCGAARNPSTTEARSANVNAHLRSGPQGTVARCAASAHRTGGRLISVC
>NC_008782|T13718|1509923|1509723 GROUP105(3 genes,2 replicons):
MKRRVTARPAARNLGKAPGKAMKQTSMALSGTVPWGRPCCEGWCRTTARRAVQHATRRRPRPGAPT
>NC_010170|T9525|1102079|1102279 GROUP105(3 genes,2 replicons):
MKRRVTARPAARNLGKAPGKAMKQTSMAFSATVPWGRPCCEGWRRTTARRAVQHATLRRPRPGAPT
>NC_008782|T12459|1382867|1382667 GROUP105(3 genes,2 replicons):
MKRRVTARPAARNLGKAPGKAMKQTSMALSGTVPWGRPCCEGWCRTTARRAVQHATRRRPRPGAPT
>NC_010170|T9573|1106624|1106962 GROUP106(2 genes,2 replicons):
MFRMPCGTPSAQRLLVRVRVPFSRPRPRDLKVASPRTAPRAFSPSAFLPHAAKGPPMACLCEPPGDPSWS
AVFVAGARRRKNGLPLCADVRQTMPAPATTWAGCDCWMSRRF
>NC_008782|T13671|1505387|1505049 GROUP106(2 genes,2 replicons):
MFRMPCGTPSAQRLLVRVRVPFSRPRPRDLKVASPRTAPRAFSPSASLPHAAKGPPMACLCEPPGDPSWS
AVFGAGARRRKNGLPLCADVRQTMPAPATTWAGCDCWMSRRF
>NC_009720|T8241|913964|914068 GROUP107(2 genes,2 replicons):
MYRELQYDKLTSTVNDLMRRGDETNDDRASEGFR
>NC_009668|T4788|464457|464353 GROUP107(2 genes,2 replicons):
MYRELQYDKVAPTVNDLMRRGDEANDDRASEGFR
>NC_010170|T9572|1106599|1106937 GROUP108(2 genes,2 replicons):
MPAIGGVARVPHALRDAQRATPSCPCARPVQPPPAAGPEGSFSANRTPRVLPVRISSARCEGSPDGLPVR
ATRRPFVVSGIRCRCPPAQKRAPFVRGCAPDDAGPSHDMGRV
>NC_008782|T13673|1505412|1505074 GROUP108(2 genes,2 replicons):
MPAIGGVARVPHALRDAQRATPSCPCARPVQPPPAAGPEGSFSANRTPRVLPVRISSARCEGSPDGLPVR
ATRRPFVVSGIRCRCPPAQKRAPFVRGCAPDDAGPSHDMGRV
>NC_009668|T16725|1601250|1601408 GROUP109(4 genes,2 replicons):
MPHSEIVGSKGIRTSPTLIAAYHVLHRLCMPRHPPNALKTLDHSHCQYPSKH
>NC_009667|T11293|1086337|1086179 GROUP109(4 genes,2 replicons):
MPHSEIVGSKGIRTSPTLIAAYHVLHRLCMPRHPPNALKTLDHSHCQYPSKH
>NC_009668|T4739|459142|458984 GROUP109(4 genes,2 replicons):
MPHSEIVGSKGIRTSPTLIAAYHVLHRLCMPRHPPNALKTLDHSHCQYPSKH
>NC_009667|T13915|1348560|1348402 GROUP109(4 genes,2 replicons):
MPHSEIVGSKGIRTSPTLIAAYHVLHRLCMPRHPPNALKTLDHSHCQYPSKH
>NC_003888|T31684|4626376|4626224 GROUP110(2 genes,2 replicons):
MMCRACDQHDGGGALAAARVPRSDSGPVPARTALRRAPGHQSVCGARPSR
>NC_003155|T55731|7182867|7183025 GROUP110(2 genes,2 replicons):
MRCRACDQHDGGGARAAAQEPRSNSGPKPARTALRRAPGHRSVCGARPSRYS
>NC_010170|T9527|1102431|1102015 GROUP111(3 genes,2 replicons):
MIARWWTGSRQHPHAAEGSQSTNRNEPAPGSVRAGGAARNGPLGTAPQMGIHVGAPGLGRRRVACCTARR
AVVRRHPSQHGRPQGTVALNAMEVCFMAFPGALPRFRAAGRAVTRRFTAQPSPGDRFCRPPWRSTSRL
>NC_008782|T13714|1509571|1509987 GROUP111(3 genes,2 replicons):
MIARWWTGSRQHPHAAEGSQSTNRNEPAPGSVRAGGAARNGPLGTAPQMGIHVGAPGLGRRRVACCTARR
AVVRHHPSQHGRPQGTVPLSAMEVCFMALPGALPRFRAAGRAVTRRFTAQPSPGDRFCRPPWRSTSRL
>NC_008782|T12455|1382515|1382931 GROUP111(3 genes,2 replicons):
MIARWWTGSRQHPHAAEGSQSTNRNEPAPGSVRAGGAARNGPLGTAPQMGIHVGAPGLGRRRVACCTARR
AVVRHHPSQHGRPQGTVPLSAMEVCFMALPGALPRFRAAGRAVTRRFTAQPSPGDRFCRPPWRSTSRL
>NC_008825|T19717|2516605|2516474 GROUP112(2 genes,2 replicons):
MVEKSASSPGRRASAVGDAKRTGSVNAANRVAVLKTETARACR
>NC_008782|T21747|2365837|2365968 GROUP112(2 genes,2 replicons):
MVEKSASSPGRRASAVGDAKRTGSVDAANRVAVLKTETARACR
>NC_008023|T6818|1101031|1100918 GROUP113(2 genes,2 replicons):
MKLWNNSRIIGSFCFVFERTNSPNKKNDIRVGYFVIP
>NC_008790|T224|43432|43545 GROUP113(2 genes,2 replicons):
MKLWNNSRIIGSFCFVFERTNSPNKKNDIRVGYFVIP
>NC_008023|T6837|1103315|1103482 GROUP114(2 genes,2 replicons):
MIKVFLNWVQKTKPHIKSETGLLLFVPTIKLTVYLRIPCRIFINSLYNTESNYIP
>NC_008790|T205|41148|40981 GROUP114(2 genes,2 replicons):
MIKVFLNWVQKTKPHIKSETGLLLFVPTIKLTVYLRIPCRIFINSLYNTESNYIP
>NC_010170|T9571|1106592|1106714 GROUP115(3 genes,2 replicons):
MSRARHRRRGPCSACPAGRPARNAFLSVCASRSAAPGRGT
>NC_008782|T13676|1505419|1505297 GROUP115(3 genes,2 replicons):
MSRARHRRRGPCSACPAGRPARNAFLSVCASRSAAPGRGT
>NC_008782|T12417|1378363|1378241 GROUP115(3 genes,2 replicons):
MSRARHRRRGPCSACPAGRPARNAFLSVCASRSAAPGRGT
>NC_008825|T19659|2510436|2510284 GROUP116(2 genes,2 replicons):
MIGRRSVAAAVRIDRRSWHSKSVVSGGRLELRGRPWSYPLGIARWCIAGV
>NC_008782|T21779|2368675|2368827 GROUP116(2 genes,2 replicons):
MIGRRSVAAAVRIDRRSWHSKSVVSGGRLELCGRPWSYPLGIARWCIAGV
>NC_008825|T19660|2510375|2510512 GROUP117(2 genes,2 replicons):
MLCQLLRSMRTAAATDRLPITKRCLHQSASLLPASPGPAKLTPIR
>NC_008782|T21778|2368736|2368599 GROUP117(2 genes,2 replicons):
MLCQLLRSMRTAAATDRLPITKRCLHQSASLLPASPGPAKLTPIR
>NC_009437|T6564|956530|956372 GROUP118(2 genes,2 replicons):
MNVLYHHHLIHCTTSVPWAQGYTTSGFCVSLTPWGFSSYQKLTVVIKVTLLK
>NC_003869|T16115|2625406|2625564 GROUP118(2 genes,2 replicons):
MNLLYHHRSIHCTASAPWCQGYATPGFCPSLTPWGSSSYQKLTVVIKVILLK
>NC_008596|T61810|6690147|6689992 GROUP119(2 genes,2 replicons):
MCCHRCGTRGNPVKIRDCPAAVCRNDRRHQHWPRLGAGKRRPVGVRQRTRL
>NC_003888|T7616|1045895|1046065 GROUP119(2 genes,2 replicons):
MVRASCPIRSRRRDARGNPVGIRDCPAAVSGNESRQQHWAPDELEPGKRRPVGARR
>NC_010170|T40592|4563669|4563800 GROUP120(2 genes,2 replicons):
MSWLGPASSGAHPRTKGARFCAGGHRHRIPLTTKGLRVARAAW
>NC_010002|T40323|4544647|4544516 GROUP120(2 genes,2 replicons):
MSWLGPASSGAHPRTKGARFCAGGHRHRIPLTTKGLRVARAAW
>NC_008782|T24938|2710897|2711040 GROUP121(2 genes,2 replicons):
MHGIGDFSWHRSIQCHPSCHEETVLGDAKCCQAVPNKIKKKPAVTRA
>NC_003919|T26282|2675251|2675397 GROUP121(2 genes,2 replicons):
MPHGIGSISWYLSAQCHSSCHEKMVLADAKDCRRVPDEIKKKPAVTRA
>NC_007274|T654|63083|62769 GROUP122(3 genes,2 replicons):
MLKILPKNNNFTLFATMVFGISFFFAISTSTYAEDLGAVSVFGDVKPANPTNQQVWNSHWSQAYDNCRKQ
FGNAHSVVLDSWEVTAGGRQSDHWQINSVWTCRS
>NC_003919|T40898|4143032|4143328 GROUP122(3 genes,2 replicons):
MISSLLAATAFGIFFLSISAPSQADDSLGAVSVLGDVRPANPTSKQVWSAHWQQAFNKCRNRFGNTSRSV
NLESWDVTAGGRYNDHWVINSVWSCRNR
>NC_007274|T73|6313|5999 GROUP122(3 genes,2 replicons):
MLKILPKNNNFTLFATMVFGISFFFAISTSTYAEDLGAVSVFGDVKPANPTNQQVWNSHWSQAYDNCRKQ
FGNAHSVVLDSWEVTAGGRQSDHWQINSVWTCRS
>NC_009997|T19646|2710227|2710126 GROUP123(2 genes,2 replicons):
MLRGEQRNTKAAAYYFNHLNQRIVKMPRVANPS
>NC_004459|T22477|2555623|2555504 GROUP123(2 genes,2 replicons):
MDLPNALLRGEQRNTKAAANHLNHLNQPIAKMLRVANPS
>NC_010943|T14230|1508366|1508539 GROUP124(2 genes,2 replicons):
MNKHSRPRGMELFEIKPVILGGDPVCPENKTWLTRQQHFEAVRYWNRIISSLRNESK
>NC_004578|T35479|3629304|3629101 GROUP124(2 genes,2 replicons):
MLDWQTKMSELNKHSRPKGMELFEIKPAIVGGDPTSPENKTWLTRQQHFEAVRYWNRIISSLRNDRK
>NC_009615|T19405|2629587|2629712 GROUP125(3 genes,2 replicons):
MQIAEIEPVVPFLIPVISVTIWELKSFAVFIGPPFSAYAVL
>NC_009615|T28712|3946257|3946382 GROUP125(3 genes,2 replicons):
MQITEIESVVPFLVPVISVTIWELKSFAAFSGPPFSAYAVL
>NC_004663|T10790|1423467|1423592 GROUP125(3 genes,2 replicons):
MQITEIESVVPFLVPVISVTIWELKSFAAFIGPPFSAYAVL
>NC_010729|T5873|626182|626364 GROUP126(2 genes,2 replicons):
MTCRLFCLCFVLYERQKKAPKRHKFVPKSLPIPFRTKTVTICPKMTSCCPNLYSLYMSHN
>NC_004663|T622|72995|73144 GROUP126(2 genes,2 replicons):
MFPRQQKDYKRHSFVTKSLPIPYRTKTVTICPEMTAESLNLSTVYLSHI
>NC_009615|T6357|872929|873060 GROUP127(2 genes,2 replicons):
MDFQKVAACCADTVVIVRGTACRLSVSKPVEYDFRSAFNSHFL
>NC_004663|T39905|5236169|5236038 GROUP127(2 genes,2 replicons):
MDFQKVAACCADTVVIVRGTACRLSVSKPVEYDFRSAFNSLFL
>NC_009615|T19376|2626292|2626495 GROUP128(3 genes,2 replicons):
MELYMAYTGRHSYFLCFLQFVFRRSPARLAVKKYAHAKREEDFFTSNQPAGPPCGTGLKNNYFCRKK
>NC_009615|T28680|3942961|3943164 GROUP128(3 genes,2 replicons):
MELYMAYTGRHSYFLCFLQFVFRRSPARLAVKKYAHAKREEDFFTSNQPAGPPCGTGLKNNYFCRKK
>NC_004663|T10758|1419962|1420153 GROUP128(3 genes,2 replicons):
MAYTGRHSYFLCFLQFVFRRSPARLAVKKYANAKREEDFFTCNQPEGPPCGTGLKNNYFCRKK
>NC_009615|T1534|206181|206381 GROUP129(2 genes,2 replicons):
MKTKRKKQDPLVEYIKANRKGSREAELENHGRPVSHNRIHVSKKVYNRKRMKADAQRHLPYLFLVA
>NC_004663|T15784|2072871|2073056 GROUP129(2 genes,2 replicons):
MKKRITQDDYIKANRKASREAEIKEHGHPVCYKRVHESKKVYNRRKIKAADKKLPYFFHLG
>NC_009615|T28650|3940317|3940418 GROUP130(3 genes,2 replicons):
MTSDDGLEAYPGTIIYFADETSTHIVSKVVILS
>NC_009615|T19345|2623606|2623707 GROUP130(3 genes,2 replicons):
MTSDEGPEPYPGTIIYFADETSTHMVSKVVILS
>NC_004663|T10732|1417550|1417651 GROUP130(3 genes,2 replicons):
MTSDEGAEPYPGTIIYFADETSTHMVSKVVILS
>NC_009615|T28649|3940388|3940287 GROUP131(3 genes,2 replicons):
MRTCFIRKVNDCSRICFQSVIRCHYMSPDVIDI
>NC_009615|T19344|2623677|2623576 GROUP131(3 genes,2 replicons):
MRTCFIRKVNDCSRIWFRPFIRCHYMSSDVMEV
>NC_004663|T10731|1417621|1417514 GROUP131(3 genes,2 replicons):
MRTCFICKVNDCSRIWFRPFIRCHYMSSDVMEIGF
>NC_009615|T19343|2623649|2623473 GROUP132(2 genes,2 replicons):
MIVPGYGSGPSSDVIICHQMSWKSDFNIHLLLVNRRSDPFPKSGKFPVRIFVKSSPSD
>NC_004663|T10730|1417593|1417417 GROUP132(2 genes,2 replicons):
MIVPGYGSAPSSDVIICHQMSWKSDFNIHLLLVNRRSDPFPKSGKFPVRIFVKSSPSD
>NC_009615|T6295|865766|865909 GROUP133(2 genes,2 replicons):
MSCDRDNRGLLRKYREYISFIQGFYGFSGLILKRIEACSLECSIYYF
>NC_004703|T253|30864|31007 GROUP133(2 genes,2 replicons):
MSCDRDNRGLLRKYREYISFIQGFYGFSGLILKRIEACSLECSIYYF
>NC_009615|T6298|866505|866305 GROUP134(2 genes,2 replicons):
MRMPKIPMFLYQDNLILVFRGCRCGRLAFTLSSEGFLYENTPNGFFHSTSFLGKILPGFSQAGDFF
>NC_004703|T257|31603|31403 GROUP134(2 genes,2 replicons):
MRMPKIPMFLYQDNLILVFRGCRCGHLAFTLSSEGFLYENTPNVFFHSTSFLGKILPGFSQAGDFF
>NC_009615|T6261|861893|861762 GROUP135(2 genes,2 replicons):
MINSGTETKRTERRKQDLFRYASPIGTKNTQKTKNTTFSILVY
>NC_004703|T219|26876|26745 GROUP135(2 genes,2 replicons):
MINSGTETKRTERRKQDLFRYASPIGTKNTQKTKNTTFSILVY
>NC_009615|T6193|854038|854142 GROUP136(2 genes,2 replicons):
MCFLYAFDYQVYMTCLFVWHNVCSLSFRNHMLNI
>NC_004703|T151|18997|19101 GROUP136(2 genes,2 replicons):
MCFLYAFDYQVYMTCLFVWHNVCSLSFRNHMLNI
>NC_009615|T6202|855232|855080 GROUP137(2 genes,2 replicons):
MAVGRLKSRKRNTGVLLLVFDKAFFRGAGIQSERGGNGCSRLFSLQPTGY
>NC_004703|T160|20191|20039 GROUP137(2 genes,2 replicons):
MAVGRLKSRKRNTGVLLLVFDKAFFRGAGIQSERGGNGCSRLFSLQPTGY
>NC_009615|T6203|855144|855257 GROUP138(2 genes,2 replicons):
MPAPLKNALSKTSSNTPVLRFRLFSRPTATPSDLTCL
>NC_004703|T161|20103|20216 GROUP138(2 genes,2 replicons):
MPAPLKNALSKTSSNTPVLRFRLFSRPTATPSDLTCL
>NC_009615|T6201|855180|855046 GROUP139(2 genes,2 replicons):
MSLTRHFLGVLAYNPKGAGTAVPVCSPCNLQDINLKSLSDKHYI
>NC_004703|T159|20139|20005 GROUP139(2 genes,2 replicons):
MSLTRHFLGVLAYNPKGAGTAVPVCSPCNLQDINLKSLSDKHYI
>NC_009615|T6218|857144|857004 GROUP140(2 genes,2 replicons):
MCVCVCVCVFIKKINISNFFLFFLHITYYKISATPERATNQKPLYF
>NC_004703|T176|22103|21963 GROUP140(2 genes,2 replicons):
MCVCVCVCVFIKKINISNFFLFFLHITYYKISATPERATNQKPLYF
>NC_010382|T15776|2555084|2555281 GROUP141(3 genes,2 replicons):
MMIDDFVFYGEMKQDKCSKCKCYLLYYDDFDAYFCPKCNSWTESTCSDPTCKYCSSRPETPLTRI
>NC_009012|T16558|2220301|2220080 GROUP141(3 genes,2 replicons):
MKIIEDIDKNEVIINDIRIEGSIADEKCPKCNNFLILYEKYDSYFCAYCNEWTERKCSDPDCFFCKDRPK
KPL
>NC_009012|T10000|1337583|1337353 GROUP141(3 genes,2 replicons):
METMKIIEDENSGEVVIDNIRIEGFIYDEKCKKCNNFLVYYEKYDAFFCAYCNEWVESKCRDKECEFCKS
RPEKPL
>NC_010424|T9878|1075027|1074740 GROUP142(2 genes,2 replicons):
MVSTCTPSAGAPASRGAFGGIHHDHSRQATLHAASPHVQVYTPSRSSPRSPRTWVSAGTGSTPACRCSSP
HPLNPQHQPPTGRRQPAPGTSSMCP
>NC_009012|T7559|1011345|1011686 GROUP142(2 genes,2 replicons):
MVSNCYSVYVSANTYTPDHYPPTSLKAGYSVHNTNKWYRKTGSLPARRSVYTLTKLLCLQCTLLPQGRVS
TVKGSMPACHCGLPLNLNSQHQPTTGRSKPAQGTSSMCPLTDF
>NC_009437|T11919|1730637|1730873 GROUP143(2 genes,2 replicons):
MTCKKKFLKGLEVIFSDMECINCGNCKVGNTTYFCFKENGFVVDVSKQKVVEKVRSGWKKGDPEYEKQRR
RSRKEVEV
>NC_009012|T1541|203045|203269 GROUP143(2 genes,2 replicons):
MIKNGGALVSFMECFNCGNCKTGSAAYYCLMKDDFVLNQEATSQVIEKTRAGWKKGHPKYEGQRRKSRKE
VEAY
>NC_009712|T25539|2498614|2498817 GROUP144(2 genes,2 replicons):
MFRIRKNKPAISADARPFRTVRRLNINRTYTPLKIGVVAGYILLGMLSASSSMFGILVGTLLRMAGL
>NC_009051|T2105|226422|226222 GROUP144(2 genes,2 replicons):
MRIRRYKPPISTTAKPFRVVRRLQRNPTYTPVRIGPVMNAAVLAVLSATSSMSGLTIGACMRLAGL
>NC_010087|T3094|356779|356576 GROUP145(2 genes,2 replicons):
MRTADFQWAGNLARPDGSRYRHVANSRYFSITTRRIGTSQLALMLPLLADAAWKFWLQYCPPNRCGR
>NC_004757|T27270|2746083|2745880 GROUP145(2 genes,2 replicons):
MRTADFQWAGNLARPDGSRYRHVANSRYFSITTRRIGTSQLALMLPLLADTAWKFWLQYCPPNRCGR
>NC_007947|T12770|1228857|1229021 GROUP146(2 genes,2 replicons):
MGCNLRSRKSIAAHCAVNLVTIRRMTDRLAPGMGVNGCVIGCGNGRGFSSRFEN
>NC_004757|T27182|2738974|2738810 GROUP146(2 genes,2 replicons):
MDCNLRTRKSIAAHCAVNVVTIRRMTDRLAPGMGVNGCVIGCGNGRGFSSRFGN
>NC_007947|T12776|1229154|1228999 GROUP147(2 genes,2 replicons):
MLRTSANSIEKPVGTPFGSGRSSRFFGLIGSRNTASTSSAFRGQFNSRNGN
>NC_004757|T27180|2738677|2738832 GROUP147(2 genes,2 replicons):
MLRTSANRSEKPAGTPVGSGRSSRFFGLIGSRNTASTSSAFRGQFNSRNGN
>NC_007947|T12773|1228898|1229194 GROUP148(2 genes,2 replicons):
MCGEFGHHSPHDGSPCPRNGCKWVCYWLWQRTRVQFPFRELNWPRKADEVEAVFRLPISPKNLLDRPLPK
GVPTGFSIEFALVRSNPQRFDSVLSIVV
>NC_004757|T27178|2738933|2738637 GROUP148(2 genes,2 replicons):
MCGECGHHSPHDGSPCPRNGCKWVCYWLWQRTRVQFPFRELNWPRKADEVEAVFRLPISPKNLLDRPLPT
GVPAGFSLRFALVRSNPQRFDSVLSIVV
>NC_010943|T45288|4786457|4786618 GROUP149(8 genes,2 replicons):
MLILWVPSSQPGISQLDFFPNKRALQPEGLLHPRGMAGSGLRPLSNIPHCCLP
>NC_010943|T4091|422601|422440 GROUP149(8 genes,2 replicons):
MLILWVPSSQPGISQLDFFPNKRALQPEGLLHPRGMAGSGLRPLSNIPHCCLP
>NC_010120|T546|57026|56865 GROUP149(8 genes,2 replicons):
MLILQVPSSAADISNSLFFPDKSPLQPEGLLQTRGMAGSGLRPLSKIPHCCLP
>NC_010943|T4032|416937|416776 GROUP149(8 genes,2 replicons):
MLILWVPSSQPGISQLDFFPNKRALQPEGLLHPRGMAGSGLRPLSNIPHCCLP
>NC_010943|T45347|4792121|4792282 GROUP149(8 genes,2 replicons):
MLILWVPSSQPGISQLDFFPNKRALQPEGLLHPRGMAGSGLRPLSNIPHCCLP
>NC_010120|T1734|183112|182951 GROUP149(8 genes,2 replicons):
MLILQVPSSAADISNSLFFPDKSPLQPEGLLQTRGMAGSGLRPLSKIPHCCLP
>NC_010120|T15427|1595633|1595794 GROUP149(8 genes,2 replicons):
MLILQVPSSAADISNSLFFPDKSPLQPEGLLQTRGMAGSGLRPLSKIPHCCLP
>NC_010120|T18235|1890406|1890567 GROUP149(8 genes,2 replicons):
MLILQVPSSAADISNSLFFPDKSPLQPEGLLQTRGMAGSGLRPLSKIPHCCLP
>NC_010087|T3091|356493|356663 GROUP150(2 genes,2 replicons):
MTQSGHAAGWGSHGPTQRSPSNCTCPGSYLPQRLGGQYCSQNFQAASASRGNIRAS
>NC_004757|T27266|2745797|2745967 GROUP150(2 genes,2 replicons):
MTQSGHAAGWGAHGPTQRSPSNCTCPGSYLPQRLGGQYCSQNFQAVSASRGNIRAS
>NC_009659|T31447|3087561|3087722 GROUP151(2 genes,2 replicons):
MPEKPSSNSPSAAMFADCSAPLIRRRARPLASSDAISWRRCSGVIRSGGKWFI
>NC_004757|T27637|2779620|2779459 GROUP151(2 genes,2 replicons):
MPEKPSSNPLASGLFADSSAPVIRKRARPLASNDAISWRRCSGVIRSGGRWLI
>NC_007947|T12775|1229069|1228884 GROUP152(2 genes,2 replicons):
MVVGIRPQPRLLSVASSILETGTEPASVATANNTPIYTHSWGKAIRHAANGDQIHRTMRGD
>NC_004757|T27181|2738762|2738947 GROUP152(2 genes,2 replicons):
MVVGIRPQPRLLSVASSIPETGTEPASVATANNTPIYTHSWGKAIRHAANGDHIHRTMRGD
>NC_007947|T12751|1227305|1227084 GROUP153(2 genes,2 replicons):
MSVQFPNPESNPCLHGSSNGGLGGCIIVGGGVGEPPNRQCTALLNQGIDLLNHDIASKTLSGVKLELARR
GGQ
>NC_004757|T27201|2740526|2740747 GROUP153(2 genes,2 replicons):
MSVQFPNPESNPCPHGSSNGGLGGCVIVGGGVGEPPNRQCTALLNQGIDLLNHDIASKTLSGVKLELARR
GGQ
>NC_007947|T12754|1227423|1227280 GROUP154(2 genes,2 replicons):
MFRFVGRYRQVPTICNVGGTAGHLGDSVAGNGHQTRLRWDVGSIPKP
>NC_004757|T27203|2740408|2740551 GROUP154(2 genes,2 replicons):
MFRFVGRYRQVPTICNVGGTAGHLGDSVAGNGHQTRLRWDVGSIPKP
>NC_010087|T3092|356519|356806 GROUP155(2 genes,2 replicons):
MGVTRPYAAIPLQLHLPRELPSTAIGGAILQPELPSCVSKQGQHQGELRCSDSSGSYREVPTVCNVSVPR
AVWASQISGPLEVRSPQARIDRAIC
>NC_004757|T27268|2745823|2746110 GROUP155(2 genes,2 replicons):
MGGTRPYAAIPLQLHLPRELPSTAIGGAILQPELPSCVSKQGQHQGELRCSDSSGSYREVPTVCNVSVPR
AVWASQISGPLEVRSPQARIDRAIC
>NC_010087|T3093|356637|356536 GROUP156(2 genes,2 replicons):
MLTQLGSSGCNIAPPIAVEGSSLGKCNWRGIAA
>NC_004757|T27269|2745941|2745840 GROUP156(2 genes,2 replicons):
MLTQLGSSGCNIAPPIAVEGSSLGKCNWRGIAA
>NC_009779|T95|10442|10305 GROUP157(2 genes,2 replicons):
MRRSVPQATRSIEWGRHETEHHPVPDRVAACPADQVLTIDAWDQS
>NC_009227|T2169|207636|207773 GROUP157(2 genes,2 replicons):
MRRSVPQATRSIEWGRHETEHHPVPDRVAACPADQVLTIDAWDQS
>NC_009092|T2270|274346|274447 GROUP158(2 genes,2 replicons):
MVKLSLMTIAIFTLLHNMIRDCSEPYFLISIAV
>NC_005139|T1346|149811|149912 GROUP158(2 genes,2 replicons):
MVKLSLMTIAIFTLFHNVIKGCSEPYFLISFAV
>NC_009085|T5066|796917|796690 GROUP159(2 genes,2 replicons):
MLGSVALVTTSIPIPAGRPGRHMRHVPRPCNTVFTYSLSLSGKFFYPQPKCLPLLDIASQCPSLPLDCKQ
AHKTL
>NC_009345|T25|2510|2764 GROUP159(2 genes,2 replicons):
MLGSVALVTTSIPIPAGRPGRHMRHVPRPCNTVFTYSLSLSGKFFYPQPKCLPLLDIASQCPSLPLLHCS
QYLGTCYCVHLHDV
>NC_010627|T4222|380641|380766 GROUP160(2 genes,2 replicons):
MSRTRAKVCGAVLKMGAGLPKSAFRSRLQTARCCCVQKTWW
>NC_009434|T16680|1829735|1829866 GROUP160(2 genes,2 replicons):
MCVTNTGQLTCDAVPKMEVGLPKSACRSGLQTTRCCCAQKAWW
>NC_010999|T7968|912275|912168 GROUP161(6 genes,2 replicons):
MALPYGTTGSLSPTFVPARLVSLAVKLPYTFTLCE
>NC_010999|T7763|890597|890490 GROUP161(6 genes,2 replicons):
MALPYGTTGSLSPTFVPARLVSLAVKLPYTFTLCE
>NC_010999|T2287|263078|262971 GROUP161(6 genes,2 replicons):
MALPYGTTGSLSPTFVPARLVSLAVKLPYTFTLCE
>NC_010999|T17503|1987052|1987159 GROUP161(6 genes,2 replicons):
MALPYGTTGSLSPTFVPARLVSLAVKLPYTFTLCE
>NC_005957|T1917|291218|291111 GROUP161(6 genes,2 replicons):
MALPCGTTGSLSPTFVPARLVGLAVKLPYAFALYE
>NC_010999|T23195|2640196|2640303 GROUP161(6 genes,2 replicons):
MALPYGTTGSLSPTFVPARLVSLAVKLPYTFTLCE
>NC_010170|T40553|4560695|4560820 GROUP162(2 genes,2 replicons):
MNLLEEEQGIPRPQGRGPLWVDGRDASVERNNQHGFPRLQP
>NC_010002|T40354|4547622|4547497 GROUP162(2 genes,2 replicons):
MNLLEEEQGIPRPQGRGPLWVDGRDASVERNNQHGFPRLQP
>NC_010943|T5383|559060|558959 GROUP163(2 genes,2 replicons):
MPGAPGATTIHTERMNKSLHSYASYVNNHALRM
>NC_009436|T26604|2904548|2904435 GROUP163(2 genes,2 replicons):
MSIYLPQRGGATTIHTVRMNKSLYSYALYVNNHSLRM
>NC_010337|T26220|2869102|2868947 GROUP164(2 genes,2 replicons):
MNTGFSGDLPSAENVFFGGGDTGKPCIFMCMVVRGNTSTAFRGGFWREGLC
>NC_009437|T3732|522102|522242 GROUP164(2 genes,2 replicons):
MNTGLSGDMPPAENVFFGGGDTGKPCFFVSVIVRGNTSTAFRGGFW
>NC_010999|T7758|890176|890042 GROUP165(6 genes,2 replicons):
MRQCPNHYAFRAGRNLPDKEFRYLRTVIVTAAVYWGFNSGLRLR
>NC_005957|T1913|290797|290663 GROUP165(6 genes,2 replicons):
MRQCPNRYTFRAGRNLPDKEFRYLRTVIVTAAVYWGFSSELRLR
>NC_010999|T17507|1987473|1987607 GROUP165(6 genes,2 replicons):
MRQCPNHYAFRAGRNLPDKEFRYLRTVIVTAAVYWGFNSGLRLR
>NC_010999|T7963|911854|911720 GROUP165(6 genes,2 replicons):
MRQCPNHYAFRAGRNLPDKEFRYLRTVIVTAAVYWGFNSGLRLR
>NC_010999|T2282|262657|262523 GROUP165(6 genes,2 replicons):
MRQCPNHYAFRAGRNLPDKEFRYLRTVIVTAAVYWGFNSGLRLR
>NC_010999|T23199|2640617|2640751 GROUP165(6 genes,2 replicons):
MRQCPNHYAFRAGRNLPDKEFRYLRTVIVTAAVYWGFNSGLRLR
>NC_010170|T40554|4559858|4559733 GROUP166(2 genes,2 replicons):
MPPQALPPFGRRAFFLPWEISSKGNDRIPIDGCLAREAWPC
>NC_010002|T40357|4548459|4548584 GROUP166(2 genes,2 replicons):
MPPQALPPFGRRAFFLPWEISSKGNDRIPIDGCLAREAWPC
>NC_010170|T40563|4560751|4560888 GROUP167(2 genes,2 replicons):
MGGWARCVRRKKQPARFPALAALKVLAAWACVGNADEHGVKMALE
>NC_010002|T40352|4547566|4547429 GROUP167(2 genes,2 replicons):
MGGWARCVRRKKQPARFPALAALKVLAAWACVGNADEHGVKMALE
>NC_009464|T14463|1749635|1749838 GROUP168(2 genes,2 replicons):
MGTFRNNPYISTPTTVHPHACGDFATSVPAMFGSIGSPPRLWGLYSYREGIRSGRRFTPTPVGTLPS
>NC_006177|T5714|727209|727003 GROUP168(2 genes,2 replicons):
MGTTQSSPWRPGITPVHPHARGDDIEVGDDLTGKSGSPPRAWGRPQGYWIMSDGSRFTPTRVGTTIPP
>NC_010170|T39721|4480011|4479895 GROUP169(2 genes,2 replicons):
MAVGSCQQKAVDLCLSPRGVMWYIQRPLLVLITRKNLY
>NC_010002|T41036|4614785|4614901 GROUP169(2 genes,2 replicons):
MAVGSCQQKAVDLCLSPRGVMWYIQRPLLVLITRKNLY
>NC_009052|T15485|2137904|2137767 GROUP170(3 genes,2 replicons):
MVSSSCANSPLAYASYDVLVHQLANLLAASFRPILADKPLPFASS
>NC_009052|T20415|2808072|2808209 GROUP170(3 genes,2 replicons):
MVSSSCANSPLAYASYDVLVHQLANLLAASFRPILADKPLPFASS
>NC_006371|T1350|186570|186433 GROUP170(3 genes,2 replicons):
MASLSCANLPLTYASYDALVHQFAVLLATSFRSSLTEKPLPFASS
>NC_010170|T40114|4517268|4517080 GROUP171(2 genes,2 replicons):
MRYPHGKEISLLCQSEVSRRSPESKNRSIVRRKQPAFLHQSGLPQLVLEVDGRHPSPYTQRL
>NC_010002|T40668|4579130|4579318 GROUP171(2 genes,2 replicons):
MRYPHGKEISLLCQSEVSRRSPESKNRSIVRRKQPAFLHQSGLPQLVLEVDGRHPSPYTQRL
>NC_009439|T35648|4138037|4138141 GROUP172(2 genes,2 replicons):
MAQRFIPAGAGNTAVTATRPWWWTVHPRWRGEHT
>NC_006511|T24757|2889731|2889847 GROUP172(2 genes,2 replicons):
MTQYRAVRFIPAGAGNTAFSLLAPIWCTVYPRWRGEHT
>NC_009228|T377|37982|38116 GROUP173(3 genes,2 replicons):
MMNGSAMGSVEFDSISQTGCGSRRSPLSPTIPGPGSEAGSHRGV
>NC_009228|T735|69384|69518 GROUP173(3 genes,2 replicons):
MMNGSAMGSVEFDSISQTGCGSRRSPLSPTIPGPGSEAGSHRGV
>NC_006513|T3189|329733|329870 GROUP173(3 genes,2 replicons):
MMNGSARGSVEFDSISQTGCGSHRSPLSPTIPGPCSVTGSHNGVG
>NC_010170|T39749|4482180|4482043 GROUP174(2 genes,2 replicons):
MITIFEAQMSDPAWTGRRFSPAQRARSDVDWTCIQQVTADESWCE
>NC_010002|T41009|4612616|4612753 GROUP174(2 genes,2 replicons):
MITIFEAQMSDPAWTGRRFSPAQRARSDVDWTCIQQVTADESWCE
>NC_009656|T29616|3880711|3880836 GROUP175(2 genes,2 replicons):
MHCRWCRGTSPGTRSADGVHPETAPQRLHARNLPACCAGIL
>NC_006526|T16314|1987161|1987036 GROUP175(2 genes,2 replicons):
MHCRWCRGTSPGTRSAGGACPETALQRLHARSLPACCAGTP
>NC_009656|T29617|3880863|3880753 GROUP176(2 genes,2 replicons):
MLSSLPRRWSKNTCTTSWQVSSMKSLRCCFWMHAIG
>NC_006526|T16313|1987006|1987119 GROUP176(2 genes,2 replicons):
MVLSSPPRRWSRSTCATSWQASSMKSLQCCFWTRATG
>NC_009012|T25387|3382076|3382312 GROUP177(2 genes,2 replicons):
MRMQCKCGEILSNSMAPNDIQLRVYTDREWDDIINMGEIDSINIPHPKIDVWRCPKCERVYVFEYGNHKA
IKVYKLEE
>NC_006582|T11497|1306023|1306265 GROUP177(2 genes,2 replicons):
MARLNCKCGELLTNSLSPNNIELVVYTDEELDDIINQAEKIDPLSIPEPRYEVWRCPKCERIYVFKEGED
GPYKTYILEK
>NC_009641|T10285|1956773|1956880 GROUP178(2 genes,2 replicons):
MAEEEGFEPPRPVKALSVFKTDPFSRTWVFLHYYR
>NC_006582|T411|46283|46170 GROUP178(2 genes,2 replicons):
MAEEEGFEPPRGVTRLSVFKTDPFSQTWVFLRLTDKS
>NC_007705|T34001|3245083|3244928 GROUP179(2 genes,2 replicons):
MQSQRSQAGRMQLAQHRLACCWPEAALMERPAPSAGGRRGRVLLARDSDGA
>NC_006834|T34208|3245432|3245277 GROUP179(2 genes,2 replicons):
MQSQRSQAGRMQLAQHRLACCWPEAALMERPAPSAGGRRGRVLLARDSDGA
>NC_010170|T39745|4482068|4482208 GROUP180(2 genes,2 replicons):
MTCWMHVQSTSLLARCAGLKRLPVHAGSLICASKMVIIMQLTSEST
>NC_010002|T41007|4612728|4612588 GROUP180(2 genes,2 replicons):
MTCWMHVQSTSLLARCAGLKRLPVHAGSLICASKMVIIMQLTSEST
>NC_010320|T7478|1289592|1289491 GROUP181(2 genes,2 replicons):
MFVLSACTYITLKGLYSKTILQYKSTYLLPYWS
>NC_009706|T13829|2720601|2720702 GROUP181(2 genes,2 replicons):
MFVLSACTYITLKGLYSKTILQYKSTYLLPYWS
>NC_010170|T40324|4538722|4538847 GROUP182(2 genes,2 replicons):
MRCRYLGGAPLSGQLGMRTDGRPLFQKHAKTVLIWTVLATS
>NC_010002|T40457|4557677|4557552 GROUP182(2 genes,2 replicons):
MRCRYLGGAPLSGQLGMRTDGRPLFQKHAKTVLIWTVLATS
>NC_007164|T7444|774702|774887 GROUP183(3 genes,2 replicons):
MERLIPAGAGSTRTRCAGHYRRKAHPRWRGEHSSRIFCIAKLLGSSPLARGAPPPQFPRWC
>NC_007164|T7459|775605|775778 GROUP183(3 genes,2 replicons):
MLWLACRLIPAGAGSTGQYQPGLANVPAHPRWRGEHTPYPRPPKYYGGSSPLARGAP
>NC_010545|T20831|2290546|2290722 GROUP183(3 genes,2 replicons):
MVTGVGFRLIPAGAGSTWWLPRSPRGRGAHPRWRGEHVPFLAFVAGTVGSSPLARGAL
>NC_010067|T31435|3694254|3694442 GROUP184(14 genes,2 replicons):
MLPTLSHLSVSLCPGGRLRHRYSSRSLRISPLHLEFYPPLQDSSLPVSNAVPRLSPGISHPT
>NC_010067|T30595|3600748|3600936 GROUP184(14 genes,2 replicons):
MLPTLSHLSVSLCPGGRLRHRYSSRSLRISPLHLEFYPPLQDSSLPVSNAVPRLSPGISHPT
>NC_010102|T24228|2814665|2814853 GROUP184(14 genes,2 replicons):
MLPTLSHLSVSLCPGGRLRHRYSSRSLRISPLHLEFYPPLQDSSLPVSNAVPRLSPGISHPT
>NC_010067|T35394|4152760|4152572 GROUP184(14 genes,2 replicons):
MLPTLSHLSVSLCPGGRLRHRYSSRSLRISPLHLEFYPPLQDSSLPVSNAVPRLSPGISHPT
>NC_010067|T29364|3460607|3460795 GROUP184(14 genes,2 replicons):
MLPTLSHLSVSLCPGGRLRHRYSSRSLRISPLHLEFYPPLQDSSLPVSNAVPRLSPGISHPT
>NC_010067|T2146|260978|260790 GROUP184(14 genes,2 replicons):
MLPTLSHLSVSLCPGGRLRHRYSSRSLRISPLHLEFYPPLQDSSLPVSNAVPRLSPGISHPT
>NC_010102|T36992|4293300|4293112 GROUP184(14 genes,2 replicons):
MLPTLSHLSVSLCPGGRLRHRYSSRSLRISPLHLEFYPPLQDSSLPVSNAVPRLSPGISHPT
>NC_010102|T35632|4142266|4142078 GROUP184(14 genes,2 replicons):
MLPTLSHLSVSLCPGGRLRHRYSSRSLRISPLHLEFYPPLQDSSLPVSNAVPRLSPGISHPT
>NC_010067|T28975|3414651|3414839 GROUP184(14 genes,2 replicons):
MLPTLSHLSVSLCPGGRLRHRYSSRSLRISPLHLEFYPPLQDSSLPVSNAVPRLSPGISHPT
>NC_010067|T22703|2663583|2663771 GROUP184(14 genes,2 replicons):
MLPTLSHLSVSLCPGGRLRHRYSSRSLRISPLHLEFYPPLQDSSLPVSNAVPRLSPGISHPT
>NC_010102|T2478|290858|290670 GROUP184(14 genes,2 replicons):
MLPTLSHLSVSLCPGGRLRHRYSSRSLRISPLHLEFYPPLQDSSLPVSNAVPRLSPGISHPT
>NC_010102|T37345|4336314|4336126 GROUP184(14 genes,2 replicons):
MLPTLSHLSVSLCPGGRLRHRYSSRSLRISPLHLEFYPPLQDSSLPVSNAVPRLSPGISHPT
>NC_010102|T34765|4045504|4045316 GROUP184(14 genes,2 replicons):
MLPTLSHLSVSLCPGGRLRHRYSSRSLRISPLHLEFYPPLQDSSLPVSNAVPRLSPGISHPT
>NC_010102|T30336|3529861|3530049 GROUP184(14 genes,2 replicons):
MLPTLSHLSVSLCPGGRLRHRYSSRSLRISPLHLEFYPPLQDSSLPVSNAVPRLSPGISHPT
>NC_010102|T37000|4293838|4293713 GROUP185(14 genes,2 replicons):
MQTPIRTTTHFMRSACSREVASLCMRHCSTCVALVVRAMMT
>NC_010102|T24222|2814127|2814252 GROUP185(14 genes,2 replicons):
MQTPIRTTTHFMRSACSREVASLCMRHCSTCVALVVRAMMT
>NC_010102|T34773|4046042|4045917 GROUP185(14 genes,2 replicons):
MQTPIRTTTHFMRSACSREVASLCMRHCSTCVALVVRAMMT
>NC_010067|T29357|3460069|3460194 GROUP185(14 genes,2 replicons):
MQTPVRTTTHFMRSACSREVASLCMRHCSTCVALVVRAMMT
>NC_010067|T31428|3693716|3693841 GROUP185(14 genes,2 replicons):
MQTPVRTTTHFMRSACSREVASLCMRHCSTCVALVVRAMMT
>NC_010067|T2155|261516|261391 GROUP185(14 genes,2 replicons):
MQTPVRTTTHFMRSACSREVASLCMRHCSTCVALVVRAMMT
>NC_010067|T30588|3600210|3600335 GROUP185(14 genes,2 replicons):
MQTPVRTTTHFMRSACSREVASLCMRHCSTCVALVVRAMMT
>NC_010102|T2486|291396|291271 GROUP185(14 genes,2 replicons):
MQTPIRTTTHFMRSACSREVASLCMRHCSTCVALVVRAMMT
>NC_010067|T28968|3414113|3414238 GROUP185(14 genes,2 replicons):
MQTPVRTTTHFMRSACSREVASLCMRHCSTCVALVVRAMMT
>NC_010067|T22697|2663045|2663170 GROUP185(14 genes,2 replicons):
MQTPVRTTTHFMRSACSREVASLCMRHCSTCVALVVRAMMT
>NC_010102|T30330|3529323|3529448 GROUP185(14 genes,2 replicons):
MQTPIRTTTHFMRSACSREVASLCMRHCSTCVALVVRAMMT
>NC_010067|T35403|4153298|4153173 GROUP185(14 genes,2 replicons):
MQTPVRTTTHFMRSACSREVASLCMRHCSTCVALVVRAMMT
>NC_010102|T35640|4142804|4142679 GROUP185(14 genes,2 replicons):
MQTPIRTTTHFMRSACSREVASLCMRHCSTCVALVVRAMMT
>NC_010102|T37353|4336852|4336727 GROUP185(14 genes,2 replicons):
MQTPIRTTTHFMRSACSREVASLCMRHCSTCVALVVRAMMT
>NC_010321|T5421|963561|963361 GROUP186(2 genes,2 replicons):
MCSVQLLFQFLIGRLKTVKMKLQDVKKFMFQFLIGRLKTSLVFSPCAVQFLFQFLIGRLKTSRTHQ
>NC_010320|T13287|2358578|2358790 GROUP186(2 genes,2 replicons):
MFLTASTGFQFLIGRLKTETLKPYMTIEKQFQFLIGRLKTTYLSTDCSSYFKFQFLIGRLKTPTCPGGCF
>NC_009997|T28848|3982520|3982711 GROUP187(2 genes,2 replicons):
MAAPMFLSRLCGGEHGRCEALESAAFLSRLCGGELAPNFKLFLPAFLSRLCGGEQRLVYWRRF
>NC_009446|T1408|179489|179298 GROUP187(2 genes,2 replicons):
MTETIPYNRPQFLSRLCGGEHFIFSGLDNYSFLSRLCGGELTQFDVILMVYFLSRLCGGEPYI
>NC_009075|T226|24922|24650 GROUP188(2 genes,2 replicons):
MRLLGRHLLQGLYGRDSRTDRWLVSWTAEVCHANWKHAEDVLRQFPFARYGAPNVFVFPVGGTCQGIKLA
ILFPQGIAVVSALESDIQKN
>NC_008750|T18036|2541203|2540919 GROUP188(2 genes,2 replicons):
MFPNWESSIDMRLIGKHNLKHVIESDDLTRKWVLAWVAELTHANWKEPSDVFHQFPKVRLLDASYFAFPI
NSADKEVCIQIAFQQGIAVIIGVQ
>NC_009138|T20607|1989075|1988797 GROUP189(2 genes,2 replicons):
MSARLGKGAVRIGMQRKAVSQQTEMNWSPVVVVVAARNASYPQGIAPSNATERCSRRWWVRSGTGRHCST
VDRSTQPVSFGVTPCITSIPRG
>NC_009719|T34856|3621855|3621589 GROUP189(2 genes,2 replicons):
MGKGAVRIGTQRKAVSQQTEMNRDPVVVAAVACDTSYPQGIAPSKAMERCSRKWCVRSCNRRHYGPPGPK
CHAVPVGVTACSTSIPWG
>NC_008766|T501|47880|47987 GROUP190(2 genes,2 replicons):
MARSATAGPIEDAKKEYCVSRGKIEGGPRWRNAPE
>NC_007337|T57|5656|5549 GROUP190(2 genes,2 replicons):
MARSATAGPIEDAKKEYCVSRGKIKGGPRWRNAPE
>NC_008766|T457|43989|44147 GROUP191(2 genes,2 replicons):
MTLEGQPIDTWGAYPLTLEGRPLRPFPWRDNGLRAFFGDANRSFNRFYNLFI
>NC_007337|T101|9554|9396 GROUP191(2 genes,2 replicons):
MTLEGQRIDTWGAYPLTLEGRPLRAFPWRDNGLRAFFGHANQVFNRLYNLFI
>NC_009720|T38478|4395951|4395793 GROUP192(2 genes,2 replicons):
MGHGPCRPDRHPRLGAGDRRPHEIRLLSVRSVMRSFDRKLCARKQPTKGEAA
>NC_007406|T33022|3387945|3388100 GROUP192(2 genes,2 replicons):
MGYGSRRPTRHPRAGAVDRRSREIRLLLVRYVMRNFDRRTDSKKQPTEGET
>NC_011027|T15899|1715682|1716092 GROUP193(2 genes,2 replicons):
MVKYDFEVKDGYSLFPEHLENDDLVFFHGSPMKNFKSICQNGFKSGSELRISSLTSVTYTMKSIGAFNHV
CSIRQSGEDMVVFAVFFKKEDLERHLDVQKRVPIVVREYAEIKVYDSDIQPSRIGYSIVPAHYRHK
>NC_007406|T8573|898749|899201 GROUP193(2 genes,2 replicons):
MSLESNNVMSLENIGRSKMNPIEYAFPTDPSSTSYCVFPDVLERDDLVLFHATPIANLEPILKNGFIIPD
PTGTNGLPSVSFAKQSSMALGHAMQMRQDRSGEYCILAVRYHSLERKGLKNNVSDIHDYTLDPPPQIVGY
CKVPTAYVHV
>NC_008312|T5525|1234912|1235025 GROUP194(4 genes,2 replicons):
MERCKSLVKNFERTLENATTKINLCFVRLMLKRLAIA
>NC_007410|T1732|262286|262399 GROUP194(4 genes,2 replicons):
MERCKSLVKNFERTLENATTKIHLCFVRLMLRRLATS
>NC_008312|T35512|7701054|7700941 GROUP194(4 genes,2 replicons):
MERCKSLVKNFERTLENATTKINLCFVRLMLKRLAIA
>NC_008312|T5082|1129490|1129377 GROUP194(4 genes,2 replicons):
MERCKSLVKNFERTLENATTKINLCFVRLMLKRLAIA
>NC_010628|T46259|7062754|7062599 GROUP195(2 genes,2 replicons):
MMAISQIIANITRYISEAAMRIFGPNDDAYPAIGVQPFTGEPYDKRTADTW
>NC_007413|T3190|532156|532004 GROUP195(2 genes,2 replicons):
MAITKIIAGVVQYVSEAFLRIFGPNDDAYPIIGVQPFTGDPYKKRTAETW
>NC_009138|T20535|1982976|1982734 GROUP196(2 genes,2 replicons):
MPHQGAVFSLCLWLMPGAMPWNMDGRDHGTRHRWFSLARYARIDQLPVRRVIRKKHARQLRSRCQRHGVR
QAHQDRFDMV
>NC_009719|T34781|3615749|3615525 GROUP196(2 genes,2 replicons):
MCRYACGGCQGRMPRNVGGRDHGIRHRWPSLAQCARIDQLPARRVTRKKHARQWRSRCQRHGVRQAYQDR
FAMV
>NC_008782|T13777|1516104|1516280 GROUP197(2 genes,2 replicons):
MRCVPLLDSIRTRSAPEHRPSPHRRGMRKQRVRGRRPVRDHRRRRSAECGSGVLRAGL
>NC_007508|T27291|2740634|2740810 GROUP197(2 genes,2 replicons):
MRCVPLLDSIRTRSAPEHRPSPHRRGMRKQRVRGRRPVRDHRRRRSAECGSGVLRAGL
>NC_008782|T13776|1516069|1516200 GROUP198(2 genes,2 replicons):
MFPHPDISTKATCGACRSLTASELGQHRNIGLALIAVGCGSRE
>NC_007508|T27290|2740599|2740730 GROUP198(2 genes,2 replicons):
MFPHPDISTKATCGACRSLTASELGQHRNIGLALIAVGCGSRE
>NC_008782|T13779|1516249|1516401 GROUP199(2 genes,2 replicons):
MGRVCCVQVYRGQWNSLEDLVGEDEKLGCNLGLRWPPRRRKGLGNNDLCA
>NC_007508|T27293|2740779|2740931 GROUP199(2 genes,2 replicons):
MGRVCCVQVYRGQWNSLEDLVGEDEKLGYNLGLRWPPRRRKGLGNNDLCA
>NC_008782|T13778|1516357|1516169 GROUP200(2 genes,2 replicons):
MASEDLNCSLIFHPRQQDLPKNSTDLYRPARSTPDPHSALRRRRWSRTGLLPLTLCFRIPRR
>NC_007508|T27292|2740887|2740699 GROUP200(2 genes,2 replicons):
MASEDLNCSLIFHPRQQDLPKNSTDLYRPARSTPDPHSALRRRRWSRTGLLPLTLCFRIPRR
>NC_008782|T13008|1438968|1438831 GROUP201(2 genes,2 replicons):
MKFDMGIACGLPSWEGKALCCRWAPFPVDGRSFVGPGKAGTTFQG
>NC_007508|T26580|2668513|2668650 GROUP201(2 genes,2 replicons):
MKFDMGIACGLPSWEGKALCCRWAPFPVDGRSFVGPGKAGTTFQG
>NC_008752|T23347|2976616|2976768 GROUP202(3 genes,2 replicons):
MPRRRGGAQIYCCDFTPWIAHAVIAHRLRENPSLAVRGRAVLPQAALGAL
>NC_007508|T24615|2479032|2478877 GROUP202(3 genes,2 replicons):
MPRRRGGGAQIYCCDFTPWIAHAVIAHRLRENPSLAVRGRAVLPQAALGAL
>NC_008752|T25491|3227128|3226976 GROUP202(3 genes,2 replicons):
MPRRRGGAQIYCCDFTPWIAHAVIAHRLRENPSLAVRGRAVLPQAALGAL
>NC_008752|T23349|2976852|2976715 GROUP203(3 genes,2 replicons):
MTCKVSAGRQGGCNSHSTGWPAAGQRQRLQSAQRRLREDCAAAYC
>NC_007508|T24613|2478793|2478930 GROUP203(3 genes,2 replicons):
MTCKVSAGRQGGCNSHSTGWPAAGQRQRLQSAQRRLREDCAAAYC
>NC_008752|T25489|3226892|3227029 GROUP203(3 genes,2 replicons):
MTCKVSAGRQGGCNSHSTGWPAAGQRQRLQSAQRRLREDCAAAYC
>NC_008782|T13425|1482344|1482186 GROUP204(2 genes,2 replicons):
MCVFTGPSGPVFLTRGRRPGVTSRSKPEDISITHRRIGKENNQSPPLFPPSH
>NC_007508|T27014|2713275|2713117 GROUP204(2 genes,2 replicons):
MCVFTGPSGPVFLTRGRRPGVTSRSKPEDISITHRRIGKENNQSPPLFPPSH
>NC_008782|T13424|1482342|1482178 GROUP205(2 genes,2 replicons):
MRFHRPFGACFFDTRTQTRSYVPQQTRRYFNHPSTHRKRKQPVAAFISTEPLKR
>NC_007508|T27013|2713273|2713109 GROUP205(2 genes,2 replicons):
MRFHRPFGACFFDTRTQTRSYVPQQTRRYFNHPSTHRKRKQPVAAFISTEPLKR
>NC_010170|T9470|1096081|1096242 GROUP206(2 genes,2 replicons):
MGRHLIDSCTSSKTRPPAADANHLARLLSGHRPRQPPQAITTQQPLAGQERSR
>NC_009719|T34783|3615591|3615782 GROUP206(2 genes,2 replicons):
MSSVLLPCYSTGRQLVDSCTLSKRGPPVADAMISSAHVPGHSSLASATGITTQQPLAGRERSR
>NC_008463|T10013|1316884|1317093 GROUP207(2 genes,2 replicons):
MRPQATTLPAFLGKRHAVHLLGVIHLRPGGQSTWRCRQAGVANLPQGGAPAESVASPHEIPGSFGQLKW
>NC_007508|T24680|2485203|2485412 GROUP207(2 genes,2 replicons):
MRPQATTLPAFVGKRHAAHLLGVIPLRPGGQSTWHCRQAVVANLPQGGAPAESVASPYEIRGSFGQLKW
>NC_008782|T13159|1453741|1453845 GROUP208(2 genes,2 replicons):
MFAFSGRLPRSRSPGMERLRRICPPWDDGANVLG
>NC_007508|T26757|2684675|2684779 GROUP208(2 genes,2 replicons):
MFAFSGRLPRSRSPGMERLRRICPPWDDGANVLG
>NC_008782|T13774|1515741|1516085 GROUP209(2 genes,2 replicons):
MPPTSWSACYLCRKRVPRLASSWGLSTSHQFAPLVAVVCSVCKNPLIARRSIAGRWVRQRRARYQGRKKL
RPLQNPLGMTRYASGFTRCEGAAVAAERPAGRSKPAPVMLVSAS
>NC_007508|T27288|2740271|2740615 GROUP209(2 genes,2 replicons):
MPPTSWSACYLCRKRVPRLASSWGLSTSHQFAPLVAVVCSVCKNPLIARRSIAGRWVRQRRARYQGRKKL
RPLQNPLGMTRYASGFTRCEGAAVAAERPAGRSKPAPVMLVSAS
>NC_008782|T13775|1516132|1515932 GROUP210(2 genes,2 replicons):
MLSRSGTHRTLPLSIYQDAETSITGAGLLRPAGRSAATAAPSHLVKPLAYLVIPSGFCRGRNFLRP
>NC_007508|T27289|2740662|2740462 GROUP210(2 genes,2 replicons):
MLSRSGTHRTLPLSIYQDAETSITGAGLLRPAGRSAATAAPSHLVKPLAYLVIPSGFCRGRNFLRP
>NC_008752|T25504|3228439|3228549 GROUP211(3 genes,2 replicons):
MAGILEKSFSDSNLDHFFAFFTDPCRPSIGLYYISM
>NC_008752|T23334|2975305|2975195 GROUP211(3 genes,2 replicons):
MAGILEKSFSDSNLDHFFAFFTDPCRPSIGLYYISM
>NC_007508|T24628|2480343|2480453 GROUP211(3 genes,2 replicons):
MAGILEKSFSDSNLDHFFAFFTDPCRPSIGLYYISM
>NC_008782|T12967|1435721|1435837 GROUP212(2 genes,2 replicons):
MELLVGNWHCGPCHGGKVKGYFFSVIHAARCRASLVQK
>NC_007508|T26404|2651271|2651387 GROUP212(2 genes,2 replicons):
MELLVGNWHCGPCHGGKVKGYFFSVIHAARCRASLVQK
>NC_008782|T12916|1431215|1431340 GROUP213(2 genes,2 replicons):
MRIAASREAWLSSGWEGWLPVAAVVRGRGYALQYTFNYLIE
>NC_007508|T26353|2646765|2646890 GROUP213(2 genes,2 replicons):
MRIAASREAWLSSGWEGWLPVAAVVRGRGYALQYTFNYLIE
>NC_008782|T12917|1431313|1431200 GROUP214(2 genes,2 replicons):
MQSISPPAHDCRNRQPSLPSAAQPSLSACSDPHWLRQ
>NC_007508|T26354|2646863|2646750 GROUP214(2 genes,2 replicons):
MQSISPPAHDCRNRQPSLPSAAQPSLSACSDPHWLRQ
>NC_008782|T12946|1433695|1433808 GROUP215(2 genes,2 replicons):
MAWRSELHSREPGYLPGPPSRKSERKRFPGKHPCPVQ
>NC_007508|T26383|2649245|2649358 GROUP215(2 genes,2 replicons):
MAWRSELHSREPGYLPGPPSRKSERKRFPGKHPCPVQ
>NC_008463|T10012|1316835|1317059 GROUP216(2 genes,2 replicons):
MPIARLTLILLSPSHPDEATGYYVACFPWKKTRRPPSWRNPFTTWRPKHMALPSSWCGELAAGRSAGRIC
GFAT
>NC_007508|T24679|2485181|2485378 GROUP216(2 genes,2 replicons):
MLSTSHPDEATGYYVACFRWKKTRRPPSWRNPITTWRPKHMALPSSCCGELAAGRSAGRICGFAI
>NC_008463|T10003|1316473|1316294 GROUP217(2 genes,2 replicons):
MLQLDLIAGNDDARSTPRGRVRRGVIAPSGDARAPARIATSDDAGPETTRAAIGCPCCS
>NC_007508|T24670|2484792|2484613 GROUP217(2 genes,2 replicons):
MLQVDLIAGNDDARSTPRGRVRRGVIARSGDARAPARIATSDDAGPETTRAAIGCPCCS
>NC_010501|T25876|2608810|2608935 GROUP218(2 genes,2 replicons):
MWRLVSSGKPSFCRTLAGTDARPSKRMKSSAEKSFSKTKSG
>NC_007508|T26705|2679919|2679794 GROUP218(2 genes,2 replicons):
MWRLVSSGKPSFCRTLAGTDARPSKRMKSSAEKSFSKTKSG
>NC_008782|T12989|1437237|1437118 GROUP219(2 genes,2 replicons):
MSRLAAVTHDRVSTPPLTFQRWQGRPSQGVARHRRNPAD
>NC_007508|T26602|2670244|2670363 GROUP219(2 genes,2 replicons):
MSRLAAVTHDRVSTPPLTFQRWQGRPSQGVARHRRNPAD
>NC_010084|T19500|2518133|2518020 GROUP220(2 genes,2 replicons):
MKQRFQSFCNWERISSKIVWLGSLCIASTHFLQGSNN
>NC_007519|T34594|3378569|3378456 GROUP220(2 genes,2 replicons):
MKQRFQSFCNWERISSKIVWLGSLCIAATHFPQGSNN
>NC_010410|T23044|3654651|3654496 GROUP221(2 genes,2 replicons):
MKKKVLCDGVEDRTVKLLCGMVQSSTTTDKTQPPQTDKKKPQLITVGASVL
>NC_009651|T325|34001|33846 GROUP221(2 genes,2 replicons):
MKKKVLCDGVEDRTVKLLCGMVQSSTTTDKTQPPQTDKKKPQLITVGASVL
>NC_010627|T4227|380956|381081 GROUP222(2 genes,2 replicons):
MSSIQALVWNVRTLLRMRREMTNGRHHEEEYRCRSEGRSCP
>NC_009434|T16686|1830069|1830176 GROUP222(2 genes,2 replicons):
MVWNVRTLLQMRRKMTNGQHHEEEYRCWSEGRSLP
>NC_009663|T2125|244601|244762 GROUP223(2 genes,2 replicons):
MGTLFEPFTDVVPSFFGWLNEGPLTLTIFLHTIIILPMFWIYFSEKKRLQQEK
>NC_007575|T10954|2066169|2066333 GROUP223(2 genes,2 replicons):
MNAMFEPFVDVVPSFFGTLSQGPLTLTIFLHTVIILPMFWIYKQEKARLEQEGN
>NC_010410|T22988|3648544|3648699 GROUP224(2 genes,2 replicons):
MGVMAVVQPAPDSSISEVICTNLDYAQYSCAPKRGEHGDGGSVAKIGGSQR
>NC_009656|T42489|5512659|5512504 GROUP224(2 genes,2 replicons):
MGVMAVVQPAPDSSISEVICTNLDYAQYSCAPKRGEHGDGGSVAKIGGSQR
>NC_010473|T12261|1370285|1370184 GROUP225(2 genes,2 replicons):
MPRLTTERLSTVCACDARRRLIYQPVFISGFIT
>NC_007626|T18378|2159285|2159184 GROUP225(2 genes,2 replicons):
MPRLTTERLSTVCACDARRRLIYQPVFISGFIT
>NC_008341|T467|49482|49162 GROUP226(2 genes,2 replicons):
MGHQKGEKMASKRRKGEGRVAFLANLNKFRELLDAGYTQRTIYEDHIEILEISYAQFNRYVGKYLRIKER
SNEQQNKTTTENGNPRKKGIPFYHDPNAANSRDDLI
>NC_007643|T3801|423685|424083 GROUP226(2 genes,2 replicons):
MRNNAQVEISTIMALKGKLTGAGRVAFLAQLEKFREHVNAGWPLTVIYENYGGASTGLSYSQFARYVGKH
IRPPSKRGIQGSNVRDEMPPPAPAIPAQDQSPSPVPKISKAPKKENGFQHNPNSGNERDDLI
>NC_009454|T10396|1231458|1231709 GROUP227(2 genes,2 replicons):
MKAGLKIRQGHIDEVPGAGYRRPVGGWYWELRGWGDLQWHVGVDPAPVETQVRGQPCRLYRVVNYGLGLN
LHVVKSCVQRSLP
>NC_007644|T12473|1558919|1558698 GROUP227(2 genes,2 replicons):
MKAGLKIRQGHTDEVPGAGCRRPVGGWYWELRRGGDLQWHVGVDPPSVETQVRGKVPRQEQILWLGVETC
SWY
>NC_008346|T1487|196991|196617 GROUP228(9 genes,2 replicons):
MVNVSPVRAPLCHCLPSSGITRYHQYYAMIRLPISHLTPSLIITCRSYSSVAGEEKIGSPELLHHNDVKR
AEASDPGEVLSSSLIDFQDVAFCSGNSICLPMFGISGLNTFSYCFRPVCLFVYA
>NC_008346|T1277|170613|170239 GROUP228(9 genes,2 replicons):
MVNVSPVRAPLCHCLPSSGITRYHQYYAMIRLPISHLTPSLIITCRSYSSVAGEEKIGSPELLHHNDVKR
AEASDPGEVLSSSLIDFQDVAFCSGNSICLPMFGISGLNTFSYCFRPVCLFVYA
>NC_008346|T2663|362816|362442 GROUP228(9 genes,2 replicons):
MVNVSPVRAPLCHCLPSSGITRYHQYYAMIRLPISHLTPSLIITCRSYSSVAGEEKIGSPELLHHNDVKR
AEASDPGEVLSSSLIDFQDVAFCSGNSICLPMFGISGLNTFSYCFRPVCLFVYA
>NC_008346|T14125|1944102|1944476 GROUP228(9 genes,2 replicons):
MVNVSPVRAPLCHCLPSSGITRYHQYYAMIRLPISHLTPSLIITCRSYSSVAGEEKIGSPELLHHNDVKR
AEASDPGEVLSSSLIDFQDVAFCSGNSICLPMFGISGLNTFSYCFRPVCLFVYA
>NC_008346|T1653|221042|220668 GROUP228(9 genes,2 replicons):
MVNVSPVRAPLCHCLPSSGITRYHQYYAMIRLPISHLTPSLIITCRSYSSVAGEEKIGSPELLHHNDVKR
AEASDPGEVLSSSLIDFQDVAFCSGNSICLPMFGISGLNTFSYCFRPVCLFVYA
>NC_008346|T1341|177989|177615 GROUP228(9 genes,2 replicons):
MVNVSPVRAPLCHCLPSSGITRYHQYYAMIRLPISHLTPSLIITCRSYSSVAGEEKIGSPELLHHNDVKR
AEASDSGEVLSSSLIDFQDVAFCSGNSICLPMFGISGLNTFSYCFRPVCLFVYA
>NC_008346|T20338|2795227|2795601 GROUP228(9 genes,2 replicons):
MVNVSPVRAPLCHCLPSSGITRYHQYYAMIRLPISHLTPSLIITCRSYSSVAGEEKIGSPELLHHNDVKR
AEASDPGEVLSSSLIDFQDVAFCSGNSICLPMFGISGLNTFSYCFRPVCLFVYA
>NC_007644|T18806|2325419|2325042 GROUP228(9 genes,2 replicons):
MGIVPLTRAIPCYGLSSAGVTRFPWYYAVIRLPASCLASSLCIACRPYFLKPEEEAGSPELPWDNDVQRA
EVCDPEEMAVVSPLMITAMLPSAWVRASALPTKFYFEAQSLQRYGFRPAALPTYA
>NC_008346|T15866|2171557|2171931 GROUP228(9 genes,2 replicons):
MVNVSPVRAPLCHCLPSSGITRYHQYYAMIRLPISHLTPSLIITCRSYSSVAGEEKIGSPELLHHNDVKR
AEASDPGEVLSSSLIDFQDVAFCSGNSICLPMFGISGLNTFSYCFRPVCLFVYA
>NC_010545|T8012|888335|888186 GROUP229(2 genes,2 replicons):
MFWPPPVMTPCRFKKYLSRPLAIEGMLEFGACRVPNQTGQGLSVTPPAP
>NC_009656|T29534|3872666|3872517 GROUP229(2 genes,2 replicons):
MFWPPPVMTPCRFKKYLSRPLAIEGMLEFGACRVPNQTGQGLSVTPPAP
>NC_007907|T16810|2058645|2058442 GROUP230(2 genes,2 replicons):
MLLSTKERRLSMSEEDKVPSISPGTCLPWEQVLKDYGPPSGDESLIRDQWEQLDAFAYLYLWWWVQR
>NC_007644|T3164|393410|393583 GROUP230(2 genes,2 replicons):
MAENKEKTFVPEAGTCVPWKVKREELGEIPGNEEIVKKEWEKLEAFAYAFIWFWVQR
>NC_009446|T1679|208345|208220 GROUP231(2 genes,2 replicons):
MTGFLFLFVYKGVAPVSHLSKAPLRTIDSPHSPAFFSLFGP
>NC_007759|T15170|1704204|1704079 GROUP231(2 genes,2 replicons):
MTGFLFPLVSKGFGPVSHLSKAPLRTINSPHPPPILSLFGP
>NC_010998|T2165|232555|232421 GROUP232(2 genes,2 replicons):
MPTPEPATGFDGEPTMTLDYILSGAVTVFLTVYLTYALLRPERF
>NC_007765|T2894|301841|301695 GROUP232(2 genes,2 replicons):
MRCALPTPEPATGFSGRNAMTLDYVLSGAVTVFLTLYLTYALLRPERF
>NC_009706|T20181|3926247|3926492 GROUP233(2 genes,2 replicons):
MTISPFRALIPHNGGRRNNFKGGTCVADYKKLYYKMFNAVTDAEKLVSQVACMMRTVQQECEETYMDADD
TPLRLTDKPEE
>NC_007907|T430|46804|47046 GROUP233(2 genes,2 replicons):
MTTRSFRASIPHSGGRRNKEKEVNCVADYKKMYDSLFNDVTDAISLLQRAQQKTEELFISGDDGVIVELK
RDSEPDDEDR
>NC_008346|T16461|2255827|2256102 GROUP234(4 genes,2 replicons):
MFQPGFLLCFHPSVRPPRVRTQSFLPSICHIYTVSFRIVSGFSLLRNLTQLTMPDVISVRQTRSLPPASF
GFHLTMDTLALGYVLGTINPH
>NC_008346|T10545|1444653|1444928 GROUP234(4 genes,2 replicons):
MFQPGFLLCFHPSVRPPRVRTQSFLPSICHIYTVSFRIVSGFSLLRNLTQLTMPDVISVRQTRSLPPASF
GFHLTMDTLALGYVLGTINPH
>NC_007907|T41942|5170700|5170948 GROUP234(4 genes,2 replicons):
MFQPGFLLCFHLSVRPPTVRRFTFIPYTRNIYADMSVQLLGFDLFRSLTPRFAPDVVRVPRAGTLPPVSF
RFHLAMDTLTLS
>NC_008346|T8691|1177140|1176865 GROUP234(4 genes,2 replicons):
MFQPGFLLCFHPSVRPPRVRTQSFLPSICHIYTVSFRIVSGFSLLRNLTQLTMPDVISVRQTRSLPPASF
GFHLTMDTLALGYVLGTINPH
>NC_008346|T16462|2256099|2255845 GROUP235(4 genes,2 replicons):
MRVDSAKHIAKGKGVHREVESEGSRRQTSGLTNRNHIRHRKLGKVAQQTEARNYPEAYGVDVADRWKERL
RSYPGRSHGRVETE
>NC_007907|T41943|5170972|5170718 GROUP235(4 genes,2 replicons):
MGVCSDQPLAQGKGVHREVESEGNRRQSSGPRNTNNIRRETWGETAKQVKAQKLHGHVSVNVAGIWNESE
SSYRGRPHGQVETE
>NC_008346|T8692|1176868|1177122 GROUP235(4 genes,2 replicons):
MRVDSAKHIAKGKGVHREVESEGSRRQTSGLTNRNHIRHRKLGKVAQQTEARNYPEAYGVDVADRWKERL
RSYPGRSHGRVETE
>NC_008346|T10546|1444925|1444671 GROUP235(4 genes,2 replicons):
MRVDSAKHIAKGKGVHREVESEGSRRQTSGLTNRNHIRHRKLGKVAQQTEARNYPEAYGVDVADRWKERL
RSYPGRSHGRVETE
>NC_009922|T10259|1742514|1742338 GROUP236(2 genes,2 replicons):
MSENKLYDTIKTLLNFIEDESRKELNNSSYEARIWSKGYKKAMVTIRNFIWNLLNKDN
>NC_007907|T20895|2558813|2558998 GROUP236(2 genes,2 replicons):
MSIMMNDELYVKLKQLLDFVEREAEKPLEDYNYEVRIWSKGYQKAMITIKDYIWNIFNSSN
>NC_010084|T19308|2498817|2498683 GROUP237(2 genes,2 replicons):
MQDNAPNMPKVNSQHPAICWPIDVTQIFKDGMPGRAGPAQGTVG
>NC_007947|T12646|1216506|1216640 GROUP237(2 genes,2 replicons):
MQYFAPNMQKVKSQHPAICWPIDVTQIFKDGMPGRAGPAQGTVG
>NC_010170|T13695|1502358|1502239 GROUP238(2 genes,2 replicons):
MASGRRYAGRERRFAGTRGSQWTLMELSPGDSSRHMEGG
>NC_007951|T34080|3568238|3568119 GROUP238(2 genes,2 replicons):
MASGRRYAGRERRFAGTRGSQWTLMELSPGDSSRHMEGG
>NC_010170|T13694|1502235|1502384 GROUP239(2 genes,2 replicons):
MLSRPPCAASYPQGIAPSTSTDFHAYPRIAAPDPHTSGHSPSPHKPFHP
>NC_007951|T34079|3568115|3568264 GROUP239(2 genes,2 replicons):
MLSRPPCAASYPQGIAPSTSTDFHAYPRIAAPDPHTSGHSPSPHKPFHP
>NC_010170|T13595|1494093|1493956 GROUP240(2 genes,2 replicons):
MRILQICLGMALYASGFTRRDEMVVVVQGLGKLGESTPVIPALAS
>NC_007951|T33980|3559973|3559836 GROUP240(2 genes,2 replicons):
MRILQICLGMALYASGFTRRDEMVVVVQGLGKLGESTPVIPALAS
>NC_010170|T14597|1588142|1588264 GROUP241(2 genes,2 replicons):
MKASKVRRSKAPLFIADIRLIRPSWRRSKVRNRPADQFNN
>NC_007951|T35041|3656540|3656662 GROUP241(2 genes,2 replicons):
MKASKVRRSKAPLFIADIRLIRPSWRRSKVRNRPADQFNN
>NC_010170|T14596|1588227|1588105 GROUP242(2 genes,2 replicons):
MERRQEGRIRRMSAMKSGALLRRTLLAFMAEDAPHRDPLP
>NC_007951|T35040|3656625|3656503 GROUP242(2 genes,2 replicons):
MERRQEGRIRRMSAMKSGALLRRTLLAFMAEDAPHRDPLP
>NC_010170|T13718|1504549|1504680 GROUP243(2 genes,2 replicons):
MSRTPCGTPSAQRLLDPCARPAWPLRPRDLKVASPRTASRAFC
>NC_007951|T34103|3570429|3570560 GROUP243(2 genes,2 replicons):
MSRTPCGTPSAQRLLDPCARPAWPLRPRDLKVASPRTASRAFC
>NC_010170|T13719|1504599|1504889 GROUP244(2 genes,2 replicons):
MRASRLAAPATGPEGSFSANRIPRVLLICISSAHCEGSPDGLSNCTSHPETVRGQRYSVPVPAGAKTGSL
CARMCARRCRPQPRHGPGVIADSRRF
>NC_007951|T34104|3570479|3570769 GROUP244(2 genes,2 replicons):
MRASRLAAPATGPEGSFSANRIPRVLLICISSAHCEGSPDGLSNCTSHPETVRGQRYSVPVPAGAKTGSL
CARMCARRCRPQPRHGPGVIADSRRF
>NC_010170|T13697|1502468|1502286 GROUP245(2 genes,2 replicons):
MVHGVAGIEHAEHHQEQQQTSGTRRRPLSRMEGLVRGWRVAGGMRVGSGDSRVRVEVSGR
>NC_007951|T34082|3568348|3568166 GROUP245(2 genes,2 replicons):
MVHGVAGIEHAEHHQEQQQTSGTRRRPLSRMEGLVRGWRVAGGMRVGSGDSRVRVEVSGR
>NC_010170|T13666|1500220|1500113 GROUP246(2 genes,2 replicons):
MSASLLKPAPSQCGGRKYRAVPVGVTPCITSIPWG
>NC_007951|T34051|3566100|3565993 GROUP246(2 genes,2 replicons):
MSASLLKPAPSQCGGRKYRAVPVGVTPCITSIPWG
>NC_010170|T13668|1500390|1500202 GROUP247(2 genes,2 replicons):
MTARCGKGAVRIDTQRKAVSQQTEMNQSPVVMAVPARGTSYPQGIAPSNAMEHCSRECQRRS
>NC_007951|T34053|3566270|3566082 GROUP247(2 genes,2 replicons):
MTARCGKGAVRIDTQRKAVSQQTEMNQSPVVMAVPARGTSYPQGIAPSNAMEHCSRECQRRS
>NC_010170|T13667|1500135|1500299 GROUP248(2 genes,2 replicons):
MQGVTPTGTARYFRPPHCDGAGFRSDADIRANSAPWRLMELSPGDSSCLGLALP
>NC_007951|T34052|3566015|3566179 GROUP248(2 genes,2 replicons):
MQGVTPTGTARYFRPPHCDGAGFRSDADIRANSAPWRLMELSPGDSSCLGLALP
>NC_010170|T14193|1551594|1551451 GROUP249(2 genes,2 replicons):
MPLEVDQGHSQTRTGCSPNKQCASRTPRIPACPAAKKNGGRSPRSDQ
>NC_007951|T34452|3605838|3605695 GROUP249(2 genes,2 replicons):
MPLEVDQGHSQTRTGCSPNKQCASRTPRIPACPAAKKNGGRSPRSDQ
>NC_010170|T14593|1587892|1588191 GROUP250(2 genes,2 replicons):
MGCGVLPGVSEPDSPIHRFIAYLGAADVVILILPLVYAPCLRRRRRQPRQHRSSTSLRACVDAPECQALS
SLRQWIAVRSVLGHEGKQGTAQQSSTLHR
>NC_007951|T35037|3656290|3656589 GROUP250(2 genes,2 replicons):
MGCGVLPGVSEPDSPIHRFIAYLGAADVVILILPLVYAPCLRRRRRQPRQHRSSTSLRACVDAPECQALS
SLRQWIAVRSVLGHEGKQGTAQQSSTLHR
>NC_010170|T14594|1588178|1587999 GROUP251(2 genes,2 replicons):
MELCCAVPCLPSWPRTLRTAIHCLNELRAWHSGASTHALRLVLLRCCLGCLRRLRKHGA
>NC_007951|T35038|3656576|3656397 GROUP251(2 genes,2 replicons):
MELCCAVPCLPSWPRTLRTAIHCLNELRAWHSGASTHALRLVLLRCCLGCLRRLRKHGA
>NC_010170|T13789|1511639|1511514 GROUP252(2 genes,2 replicons):
MATCPRRDVAAIPWVGKKEASMPRWAAFAGEMPRRTGGWRG
>NC_007951|T34127|3572740|3572615 GROUP252(2 genes,2 replicons):
MATCPRRDVAAIPWVGKKEASMPRWAAFAGEMPRRTGGWRG
>NC_010170|T14588|1587693|1587920 GROUP253(2 genes,2 replicons):
MHAERYGVATAGMSLASTTGLRAAGSAGWAAAVAGPNRSRPWHRPSRPAQILADPRNGNWSQCCLTDGLW
RLAWC
>NC_007951|T35032|3656091|3656318 GROUP253(2 genes,2 replicons):
MHAERYGVATAGMSLASTTGLRAAGSAGWAAAVAGPNRSRPWHRPSRPAQILADPRNGNWSQCCLTDGLW
RLAWC
>NC_010170|T14589|1587697|1587888 GROUP254(2 genes,2 replicons):
MPSATAWRRPVCLSRARLVCALQDLQDGLPLLRGRTVRGLGTVLPDRLKSLLTRVTATGVNVA
>NC_007951|T35033|3656095|3656286 GROUP254(2 genes,2 replicons):
MPSATAWRRPVCLSRARLVCALQDLQDGLPLLRGRTVRGLGTVLPDRLKSLLTRVTATGVNVA
>NC_010170|T13597|1494143|1494319 GROUP255(2 genes,2 replicons):
MLDLLAADEFLHIGHMTATGKSALVRSAQAPITDRASGLVSYTDNCPTTGSASKESAM
>NC_007951|T33982|3560023|3560199 GROUP255(2 genes,2 replicons):
MLDLLAADEFLHIGHMTATGKSALVRSAQAPITDRASGLVSYTDNCPTTGSASKESAM
>NC_010170|T14591|1587950|1587690 GROUP256(2 genes,2 replicons):
MKRWMGESGSLTPGKTPQPIRQATLTPVAVTRVSKDLSRSGRTVPRPRTVRPRNSGSPSCRSCSAQTSRA
RERHTGRRHAVALGMH
>NC_007951|T35035|3656348|3656088 GROUP256(2 genes,2 replicons):
MKRWMGESGSLTPGKTPQPIRQATLTPVAVTRVSKDLSRSGRTVPRPRTVRPRNSGSPSCRSCSAQTSRA
RERHTGRRHAVALGMH
>NC_010170|T13596|1494302|1494003 GROUP257(2 genes,2 replicons):
MTPTPWSGSCLCRKRAPRPGPLWVLEHFSPVRFYRWLSCAQCAKIHRPLEGRASGRRLDSDAHAISVVIS
CGFCKSVSVWPYMPAVSQGATRWWSLSKV
>NC_007951|T33981|3560182|3559883 GROUP257(2 genes,2 replicons):
MTPTPWSGSCLCRKRAPRPGPLWVLEHFSPVRFYRWLSCAQCAKIHRPLEGRASGRRLDSDAHAISVVIS
CGFCKSVSVWPYMPAVSQGATRWWSLSKV
>NC_010170|T13594|1493873|1494109 GROUP258(2 genes,2 replicons):
MPVCASKSRRKNAHPSRGASARDSLSVYQDARAGMTGVDSPSFPRPWTTTTISSRLVKPLAYKAIPRQIC
RIRNLLRR
>NC_007951|T33979|3559753|3559989 GROUP258(2 genes,2 replicons):
MPVCASKSRRKNAHPSRGASARDSLSVYQDARAGMTGVDSPSFPRPWTTTTISSRLVKPLAYKAIPRQIC
RIRNLLRR
>NC_010170|T13593|1493838|1493978 GROUP259(2 genes,2 replicons):
MPSTSRMQRALHCPSAQASHAGRTRTLAVARQHAILYRYIRMPGRV
>NC_007951|T33978|3559718|3559858 GROUP259(2 genes,2 replicons):
MPSTSRMQRALHCPSAQASHAGRTRTLAVARQHAILYRYIRMPGRV
>NC_010170|T14512|1580831|1580727 GROUP260(2 genes,2 replicons):
MPIVRLSSPQFGITLAVKRASIAVLQLLLRHGSR
>NC_007951|T34956|3649226|3649122 GROUP260(2 genes,2 replicons):
MPIVRLSSPQFGITLAVKRASIAVLQLLLRHGSR
>NC_010170|T13592|1493761|1493919 GROUP261(2 genes,2 replicons):
MPLLSVPASASAMTPRPILSVPAQFGCHLRAACNAHCIARLRKQVTQEERAP
>NC_007951|T33977|3559641|3559799 GROUP261(2 genes,2 replicons):
MPLLSVPASASAMTPRPILSVPAQFGCHLRAACNAHCIARLRKQVTQEERAP
>NC_010170|T13590|1493689|1493564 GROUP262(2 genes,2 replicons):
MDASGTLWTIFVGGDEKIGYNLGLRWPPRRRKSLGINDLLP
>NC_007951|T33975|3559569|3559444 GROUP262(2 genes,2 replicons):
MDASGTLWTIFVGGDEKIGYNLGLRWPPRRRKSLGINDLLP
>NC_010170|T14592|1587878|1587979 GROUP263(2 genes,2 replicons):
MLPDGWAVASCLVLANRIPPSIASSLISVPQTW
>NC_007951|T35036|3656276|3656377 GROUP263(2 genes,2 replicons):
MLPDGWAVASCLVLANRIPPSIASSLISVPQTW
>NC_010170|T14522|1581824|1581717 GROUP264(2 genes,2 replicons):
MLRFACHAVQYLFLAFAIRDRYGLAVSTPRENQRS
>NC_007951|T34966|3650219|3650112 GROUP264(2 genes,2 replicons):
MLRFACHAVQYLFLAFAIRDRYGLAVSTPRENQRS
>NC_010170|T14285|1559905|1559786 GROUP265(2 genes,2 replicons):
MNRQNTASTCSADVSIALNQHSCVGRTINKYPWPSTLVS
>NC_007951|T34544|3614149|3614030 GROUP265(2 genes,2 replicons):
MNRQNTASTCSADVSIALNQHSCVGRTINKYPWPSTLVS
>NC_010170|T13591|1493857|1493723 GROUP266(2 genes,2 replicons):
MRLVDGIRTGPAPRGSAWASSRKRMRELRAGARAASSRPSPMTL
>NC_007951|T33976|3559737|3559603 GROUP266(2 genes,2 replicons):
MRLVDGIRTGPAPRGSAWASSRKRMRELRAGARAASSRPSPMTL
>NC_010170|T14635|1591346|1591462 GROUP267(2 genes,2 replicons):
MSWWIENGASIRYRASAFSAPPKAGTATTKRMGSKRSS
>NC_007951|T35255|3677948|3678064 GROUP267(2 genes,2 replicons):
MSWWIENGASIRYRASAFSAPPKAGTATTKRMGSKRSS
>NC_008757|T166|14736|14873 GROUP268(2 genes,2 replicons):
MVASDQSLGCAPSQRSMTKITTVCDAWTASRASDATICGGSMPRP
>NC_007953|T13119|1242751|1242888 GROUP268(2 genes,2 replicons):
MVASDQSLGCAPSQRSMTKITTVCDAWTASRASDATICGGSMPRP
>NC_009138|T21040|2031231|2031344 GROUP269(2 genes,2 replicons):
MITTGASASVSSLPRSKQVCGVSAMRIVCGGCTGFGV
>NC_009719|T35292|3664251|3664364 GROUP269(2 genes,2 replicons):
MITAGASASASSLPRSKQVCGVSAMRIVCGGRTGFGV
>NC_008757|T168|14904|14770 GROUP270(2 genes,2 replicons):
MCLATRERGRFMDAALSRRRSWRLRPGWQSMHHTRWLFSSWSAG
>NC_007953|T13121|1242919|1242785 GROUP270(2 genes,2 replicons):
MCLATRERGRFMDAALSRRRSWRLRPGWQSMHHTRWLFSSWSAG
>NC_008757|T171|15175|15053 GROUP271(2 genes,2 replicons):
MTAARSGRPVRLYRVSGCKAKWYRVAPATSYVRRKCPANA
>NC_007953|T13124|1243190|1243068 GROUP271(2 genes,2 replicons):
MTAARSGRPVRLYRVSGCKAKWYRVAPATSYVRRKCPANA
>NC_008757|T167|14908|14750 GROUP272(2 genes,2 replicons):
MNVLSNARAWSFHGRGIEPPQIVASEARLAVHASHTVVIFVMERWLGAQPRD
>NC_007953|T13120|1242923|1242765 GROUP272(2 genes,2 replicons):
MNVLSNARAWSFHGRGIEPPQIVASEARLAVHASHTVVIFVMERWLGAQPRD
>NC_008757|T169|14813|15028 GROUP273(2 genes,2 replicons):
MDCQPGLRRHDLRRLNAASMKRPRSRVAKHIQTPGSLMTPKSRVIRGPLEFDPGRHRTDAYDSQRPVHAE
A
>NC_007953|T13122|1242828|1243043 GROUP273(2 genes,2 replicons):
MDCQPGLRRHDLRRLNAASMKRPRSRVAKHIQTPGSLMTPKSRVIRGPLEFDPGRHRTDAYDSQRPVHAE
A
>NC_008757|T170|15125|14895 GROUP274(2 genes,2 replicons):
MQGKVVPGCASDFLRQTEVSCECVELVGKRHAFTLQHELAFANHMHQFDAGQDRTPGDLELHVISASSVS
QAFECA
>NC_007953|T13123|1243140|1242910 GROUP274(2 genes,2 replicons):
MQGKVVPGCASDFLRQTEVSCECVELVGKRHAFTLQHELAFANHMHQFDAGQDRTPGDLELHVISASSVS
QAFECA
>NC_009464|T20125|2425919|2426065 GROUP275(2 genes,2 replicons):
MFYLTIMDGIDQDKVFFICKTCGFTFQENPDVFPIRCPQCGSEDCMRT
>NC_007955|T14015|1752904|1753032 GROUP275(2 genes,2 replicons):
MDDIDQSKVYFRCNACDFVFQADPNFIPIKCPQCGSESTSRT
>NC_009719|T34905|3626441|3626668 GROUP276(2 genes,2 replicons):
MVPLFSRAEGRWAFGAILLPINVPARPLAWATRTGETTCTLNLAHRCCTADGGRERHARLSRGHRQWYAR
LQPRP
>NC_007973|T24692|2520731|2520958 GROUP276(2 genes,2 replicons):
MVPLFSRAEGRWAFGAILLPINVPARPLAWATRTGETTCTLNLAHRCCTADGGRERHARLSRGHRQWYAR
LQPRP
>NC_009719|T34906|3626568|3626702 GROUP277(2 genes,2 replicons):
MRTAAVRQTEVENGMPAYRAAIANGTLGCSRGRSPKAGLPLLQR
>NC_007973|T24693|2520858|2520992 GROUP277(2 genes,2 replicons):
MRTAAVRQTEVENGMPAYRAAIANGTLGCSRGRSPKAGLPLLQR
>NC_009719|T34904|3626673|3626407 GROUP278(2 genes,2 replicons):
MGYGLGCSRAYHWRWPRDRRACRSRPPSAVQQRCARLRVHVVSPVRVAQANGRAGTLMGRRMAPKAQRPS
AREKRGTTRGLIGRPGRR
>NC_007973|T24691|2520963|2520697 GROUP278(2 genes,2 replicons):
MGYGLGCSRAYHWRWPRDRRACRSRPPSAVQQRCARLRVHVVSPVRVAQANGRAGTLMGRRMAPKAQRPS
AREKRGTTRGLIGRPGRR
>NC_009719|T34964|3632473|3632574 GROUP279(2 genes,2 replicons):
MLQRPVAMAAIAATTSQCLAVNKQHASQLTWQL
>NC_007973|T24751|2526757|2526858 GROUP279(2 genes,2 replicons):
MLQRPVAMAAIAATTSQCLAVNKQHASQLTWQL
>NC_009719|T34963|3632585|3632454 GROUP280(2 genes,2 replicons):
MMDFHNCQVNWLACCLFTARHCDVVAAIAAIATGRCSKSGGGR
>NC_007973|T24750|2526869|2526738 GROUP280(2 genes,2 replicons):
MMDFHNCQVNWLACCLFTARHCDVVAAIAAIATGRCSKSGGGR
>NC_010002|T26200|3007538|3007645 GROUP281(2 genes,2 replicons):
MKGTASRHTSPRSHPGIDKRSAQVRSVSPDQSVRA
>NC_007973|T32285|3292515|3292622 GROUP281(2 genes,2 replicons):
MKGTASRHTSPRSHPGIDKRSAQVRSVSPDQSVRA
>NC_010002|T26093|2998845|2999042 GROUP282(2 genes,2 replicons):
MSRRKASDGLRGSSECDGGARGNAASCAIHRARWHGWRHDRLRQGGTGLVQQCGLRPDGSGARPK
>NC_007973|T32178|3283822|3284019 GROUP282(2 genes,2 replicons):
MSRRKASDGLRGSSECDGGARGNAASCAIHRARWHGWRHDRLRQGGTGLVQQCGLRPDGSGARPK
>NC_009719|T34961|3632382|3632540 GROUP283(2 genes,2 replicons):
MHTVQDTNLKRTAPSMSGRGLALMLAPTAAFAATPCCDGGDCCNDVAMPCCE
>NC_007973|T24748|2526666|2526824 GROUP283(2 genes,2 replicons):
MHTVQDTNLKRTAPSMSGRGLALMLAPTAAFAATPCCDGGDCCNDVAMPCCE
>NC_009719|T34962|3632568|3632449 GROUP284(2 genes,2 replicons):
MPGQLACVLFIHSKALRRRCSNRRHRNRALQQKRRWALA
>NC_007973|T24749|2526852|2526733 GROUP284(2 genes,2 replicons):
MPGQLACVLFIHSKALRRRCSNRRHRNRALQQKRRWALA
>NC_008782|T12509|1388721|1388873 GROUP285(2 genes,2 replicons):
MPKGCCVVMACDGRLRRCPKRRRRRPLASAAGGLVLLDMQESISCRPIER
>NC_007973|T24585|2509945|2509793 GROUP285(2 genes,2 replicons):
MPKGCCVVMACDGRLRRCPKRRRRRPLASAAGGLVLLDMQESISCRPIER
>NC_008782|T12513|1388852|1388956 GROUP286(2 genes,2 replicons):
MPAHRAMRTQARYWRSRYQRHRWRKAHQDRFGMV
>NC_007973|T24582|2509814|2509710 GROUP286(2 genes,2 replicons):
MPAHRAMRTQARYWRSRYQRHRWRKAHQDRFGMV
>NC_008782|T12512|1388815|1388916 GROUP287(2 genes,2 replicons):
MALSCLICKNRSVAGPSSDEDASSILALTVPAS
>NC_007973|T24583|2509851|2509750 GROUP287(2 genes,2 replicons):
MALSCLICKNRSVAGPSSDEDASSILALTVPAS
>NC_009719|T34879|3623866|3623750 GROUP288(2 genes,2 replicons):
MKWRVRGRCVAGSVRAESRDFRERAWNSVDVGGAIPWG
>NC_007973|T24666|2518156|2518040 GROUP288(2 genes,2 replicons):
MKWRVRGRCVAGSVRAESRDFRERAWNSVDVGGAIPWG
>NC_010002|T26172|3005350|3005568 GROUP289(2 genes,2 replicons):
MKKTAHRIPRFEAQPFGCSVRSARGTRLALLPPSFLSSSPATKGSARTGAVKETSAGWGGPQAQPRTRPC
AP
>NC_007973|T32257|3290327|3290545 GROUP289(2 genes,2 replicons):
MKKTAHRIPRFEAQPFGCSVRSARGTRLALLPPSFLSSSPATKGSARTGAVKETSAGWGGPQAQPRTRPC
AP
>NC_010002|T26103|2999489|2999599 GROUP290(2 genes,2 replicons):
MWKGTDAVLCFCEKLQIRISVKARKRQAGIVEHYRL
>NC_007973|T32188|3284466|3284576 GROUP290(2 genes,2 replicons):
MWKGTDAVLCFCEKLQIRISVKARKRQAGIVEHYRL
>NC_010002|T26121|3000699|3000815 GROUP291(3 genes,2 replicons):
MRSQRSGEPGGEKNLSREECAERSDKAGEIVFAGRLQP
>NC_007973|T13235|1371985|1371869 GROUP291(3 genes,2 replicons):
MRSKRSGEPGGEKNLLREEAAERSDEGGEIVFAGRLQP
>NC_007973|T32206|3285676|3285792 GROUP291(3 genes,2 replicons):
MRSQRSGEPGGEKNLSREECAERSDKAGEIVFAGRLQP
>NC_010002|T26101|2999614|2999432 GROUP292(2 genes,2 replicons):
MSPIGLQSIVFNYARLPLSCFYGNPYLQLLTEAQNRIRAFPQTRRCGFALSRFGGFVRMR
>NC_007973|T32186|3284591|3284409 GROUP292(2 genes,2 replicons):
MSPIGLQSIVFNYARLPLSCFYGNPYLQLLTEAQNRIRAFPQTRRCGFALSRFGGFVRMR
>NC_010002|T26096|2999031|2998927 GROUP293(2 genes,2 replicons):
MLQTRQVLIRTVAPNQCHPDANGHDASRAIGHGG
>NC_007973|T32181|3284008|3283904 GROUP293(2 genes,2 replicons):
MLQTRQVLIRTVAPNQCHPDANGHDASRAIGHGG
>NC_008782|T12511|1389116|1388706 GROUP294(2 genes,2 replicons):
MCWGNLAGSLVLRQILCRYISMWSDASLTADFQSPTGRRGVERFNSLVLNRLDIRPYQIGLDGLCATYDA
GTVSANIELASSSLDGPATDRFLHIKQDKATCGGRQWPPPPSLRASPQASVAGHNDTTALGQERSR
>NC_007973|T24579|2509502|2509960 GROUP294(2 genes,2 replicons):
MCDVDVHGNVQPSPSPMCWGNLAGSLVLRQILCRYISMWSDASLTADFQSPTGRRGVERFNSLVLNRLDI
RPYQIGLDGLCATYDAGTVSANIELASSSLDGPATDRFLHIKQDKATCGGRQWPPPPSLRASPQASVAGH
NDTTALGQERSR
>NC_010002|T25969|2986504|2986611 GROUP295(2 genes,2 replicons):
MPLNVTMYPKLQKILILASQPLVMLWIDQPSINRI
>NC_007973|T32115|3276886|3276993 GROUP295(2 genes,2 replicons):
MPLNVAVYPKLQIILILASQPLVTLWIDHPSMDKI
>NC_010002|T26199|3007435|3007590 GROUP296(2 genes,2 replicons):
MQGTAQRKQSKIEDGRQAASAEGAQSLTAGTPWHDEGNSKPPHLTTQPPRY
>NC_007973|T32284|3292412|3292567 GROUP296(2 genes,2 replicons):
MQGTAQRKQSKIEDGRQAASAEGAQSLTASTPWHDEGNSKPPHLTTQPPRY
>NC_010002|T26114|3000087|3000191 GROUP297(2 genes,2 replicons):
MAMTAKSAWGAARKARSAQCAESPCIRPGNTKSW
>NC_007973|T32199|3285064|3285168 GROUP297(2 genes,2 replicons):
MAMTAKSAWGAARKARSAQCAESPCIRPGNTKSW
>NC_010002|T26111|2999961|3000080 GROUP298(2 genes,2 replicons):
MADPVQPVRGLQGRQASRGGERPQGFPPEASEARSCDRD
>NC_007973|T32196|3284938|3285057 GROUP298(2 genes,2 replicons):
MADPVQPVRGLQGRQASRGGERPQGFPPEASEARSCDRD
>NC_010002|T26112|3000253|2999993 GROUP299(2 genes,2 replicons):
MDQQTGRLGSPSFVMVVVGQHHHDFVLPGRMQGDSAHCADRALRAAPHADFAVMAIRLQSLSQLRASLAS
GGKPCGLSPPRDAWRP
>NC_007973|T32197|3285230|3284970 GROUP299(2 genes,2 replicons):
MDQQTGRLGSPSFVMVVVGQHHHDFVLPGRIQGDSAHCADRALRAAPHADFAVMAIRLQSLSQLRASLAS
GGKPCGLSPPRDAWRP
>NC_010002|T26198|3007395|3007541 GROUP300(2 genes,2 replicons):
MNSCKVTGRNCPALAGHGAAQAVKDRRRPPGRKRRRCAVIDGGHAVAR
>NC_007973|T32283|3292372|3292518 GROUP300(2 genes,2 replicons):
MNSCKVTGRNCPALAGHGAAQAVKDRRRPPGRKRRRCAVIDGEHAVAR
>NC_008463|T20567|2690721|2690593 GROUP301(2 genes,2 replicons):
MLATRCIIFIFLLDTPQCATACGVFLWPAAALILSFSSTFLL
>NC_007973|T16174|1669883|1670008 GROUP301(2 genes,2 replicons):
MVARRFAFTFFLDTPQCARACGVFLWLATALILSFSSTFLL
>NC_008782|T12683|1408064|1408309 GROUP302(2 genes,2 replicons):
MRCSDAGGCVLQPSRCQAVHATPPRAACGASASHDRRKLEFDSEPAQQLDASGVTTGGWIILGRWWKWLD
ELCCRGRKTRL
>NC_007973|T24569|2508965|2508720 GROUP302(2 genes,2 replicons):
MRCSDAGGCVLQPSRCQVVHATPPRAACGASASHDRRKLEFDSEPAQQLDASGVTTGGWIILGRWWKWLD
ELCCRGRKTRL
>NC_010002|T25573|2946753|2946589 GROUP303(2 genes,2 replicons):
MLSIDTPIFRGASFILMTRSTNKLHACLAVSNFFLRQMCVISALALLAGRNLQR
>NC_007973|T31885|3253611|3253447 GROUP303(2 genes,2 replicons):
MLSIDTPIFRGASFILMTRSTNKLHACLAVSNFFLRQMCVISALALLAGRNLQR
>NC_010170|T20371|2265576|2265680 GROUP304(2 genes,2 replicons):
MCGVGHGVLCRMTFSGRAAVAFGRDSQYTGANLA
>NC_007973|T15508|1603430|1603534 GROUP304(2 genes,2 replicons):
MCGVGHGVLCRMTFSSRAAVAFGRDSQYTGANQS
>NC_010002|T4136|491336|491205 GROUP305(2 genes,2 replicons):
MGLFQSYSRPVRSESALLHSTRAGVTQSVTIFYAGTGTVFCAA
>NC_007973|T15505|1603335|1603466 GROUP305(2 genes,2 replicons):
MRLFPSYSRPVRSESALLHQTIAGVTQSVRLFCAESGTVFYAA
>NC_010002|T26201|3007690|3007565 GROUP306(2 genes,2 replicons):
MGCAPSFVPNRSHPASSPDALIWTDASDLRATLVNTGVAAW
>NC_007973|T32286|3292667|3292542 GROUP306(2 genes,2 replicons):
MGCAPSFVPNRSHPASSPDALIWTDASDLRATLVNTGVAAW
>NC_010002|T26202|3007724|3007617 GROUP307(2 genes,2 replicons):
MACIPTFLRRAHGLRPELRAESQSSGFKPGRSDLD
>NC_007973|T32287|3292701|3292594 GROUP307(2 genes,2 replicons):
MACIPTFLRRAHGLRPELRAESQSSGFKPGRSDLD
>NC_009615|T34479|4736803|4736919 GROUP308(2 genes,2 replicons):
MSSDVVRNHQMAQGFFYRYDLYEKRILIVFYGVFVNLP
>NC_009614|T7663|1001791|1001892 GROUP308(2 genes,2 replicons):
MASDVIRNHQMAQGFFYRYEKRILVVLYGVFAN
>NC_010002|T25534|2942817|2942957 GROUP309(2 genes,2 replicons):
MKPLSEAKNDQCCSLTPRSIWCLPCAHLGLPHELRRAENIIAKPLR
>NC_007973|T31846|3249675|3249815 GROUP309(2 genes,2 replicons):
MKPLSEAKNDQCCSLTPRSIWCLPCAHLGLPHELRRAENIIAKPLR
>NC_008782|T25991|2819584|2819417 GROUP310(2 genes,2 replicons):
MAPMCCGIRLNAAAAAPRPGTLHKPACRNPRQASCLFGSDWWGYAARISIETYPV
>NC_007973|T13251|1373570|1373385 GROUP310(2 genes,2 replicons):
MGLSRLIGSDALRYSSQCCGGSARKGALHKSACRSPRQASCLFGSDWWGYAARMWIETYPV
>NC_009615|T34496|4738733|4738623 GROUP311(3 genes,2 replicons):
MVPPGIEPFASVYSNSLSDCTLITLSFMKAIELASH
>NC_009614|T7682|1003715|1003602 GROUP311(3 genes,2 replicons):
MVVPPGIEPFISVYSKSLIDCTFTTLSFMKAIELALH
>NC_009614|T15442|1988529|1988639 GROUP311(3 genes,2 replicons):
MVPPEIEPFASAYSNSLSDCTFITLSFMKAIELASH
>NC_009719|T34915|3627389|3627529 GROUP312(2 genes,2 replicons):
MDAEACSGWRVKAQMQRTCHRVFPDALDSTVARRFSNPVRALGQNR
>NC_007973|T24702|2521679|2521819 GROUP312(2 genes,2 replicons):
MDAEACSGWRVKAQMQRTCHRVFPDALDSTVARRFSNPVRALGQNR
>NC_010002|T26183|3006221|3006120 GROUP313(2 genes,2 replicons):
MARDRATRNSRYFGGISGSAPIGRGAVMRAGCL
>NC_007973|T32268|3291198|3291097 GROUP313(2 genes,2 replicons):
MARDRATRNSRYFGGISGSAPIGRGAVMRAGCL
>NC_008463|T20827|2713931|2714185 GROUP314(2 genes,2 replicons):
MLFTPHTGFLDSEAQPFGCSVRSARGTRLALLPPSFLSSSPATVRSARTDAVKEASAGLVRPAGAAEDTA
LRALTAHGRGLQSR
>NC_007973|T13189|1367540|1367286 GROUP314(2 genes,2 replicons):
MLFTPHTGFLDSEAQPFGCSVRSARGTRLALLPPSFLSSSPATVRSARTGAVKESSAGLVRPAGAAEDTA
LRALTAPGRGLQSR
>NC_010002|T25535|2943049|2942846 GROUP315(2 genes,2 replicons):
MGAASEPMSYGWVQPARVMPSCSPRGNDLSHHRSGLAMMFSARRSSWGKPKWAHGKHQILRGVRLQH
>NC_007973|T31847|3249907|3249704 GROUP315(2 genes,2 replicons):
MGAASEPMSYGWVQPARVMPSCSPRGNDLSHHRSGLAMMFSARRSSWGKPKWAHGKHQILRGVRLQH
>NC_008786|T38071|4114062|4113877 GROUP316(2 genes,2 replicons):
MGDAPFLLLRPMSMPSRLRLPPGESPAGYPRRAMLGSPQRPPNRLRRLGQTTAVAVEPVSR
>NC_007973|T13184|1366877|1367092 GROUP316(2 genes,2 replicons):
MRRPCGGGAPFFLLRPLPIPSRLVRCALRLPPGESPAGYPRRAMLGAPQRPPNRLRRIGQTTAIAVEPVS
Q
>NC_008786|T38068|4113818|4113949 GROUP317(2 genes,2 replicons):
MFLGRGRPAFKARCTSSCASHRETGSTATAVVWPSRRSRFGGL
>NC_007973|T13186|1367151|1367020 GROUP317(2 genes,2 replicons):
MEARRGETPQAARCTSSCASHWETGSTAIAVVWPIRRSRFGGL
>NC_010170|T39748|4482019|4482195 GROUP318(2 genes,2 replicons):
MLLFRISDLFAPALVRSDLLDARPVHVTPGALRWTEAPASPRRITHLRLKNGYHNAAN
>NC_010002|T41008|4612777|4612601 GROUP318(2 genes,2 replicons):
MLLFRISDLFAPALVRSDLLDARPVHVTPGALRWTEAPASPRRITHLRLKNGYHNAAN
>NC_010170|T40591|4564006|4563656 GROUP319(2 genes,2 replicons):
MGRALFQRRGPCPARPCGSPSAQHLLVRVRVPPSRPRLRDLKVAFPRTVSRVFCWSVFLPPTAKGPPMAY
QAARATRRPFVVSGIRCRCPPAQKRAPFVRGCAPDDAGPSHDMGRV
>NC_010002|T40320|4544310|4544660 GROUP319(2 genes,2 replicons):
MGRALFQRRGPCPARPCGSPSAQHLLVRVRVPPSRPRLRDLKVAFPRTVSRVFCWSVFLPPTAKGPPMAY
QAARATRRPFVVSGIRCRCPPAQKRAPFVRGCAPDDAGPSHDMGRV
>NC_010170|T40728|4576626|4576760 GROUP320(2 genes,2 replicons):
MPCSRRNPGSSSNNTVLGTSVLPVYRSTYQLEPAGSGFRWMSVD
>NC_010002|T40186|4531690|4531556 GROUP320(2 genes,2 replicons):
MPCSRRNPGSSSNNTVLGTSVLPVYRSTYQLEPAGSGFRWMSVD
>NC_010170|T40583|4563121|4563005 GROUP321(2 genes,2 replicons):
MFADSSAHASSHGFQAAVGSSRVTRQSVSHQVCGHASP
>NC_010002|T40331|4545196|4545312 GROUP321(2 genes,2 replicons):
MFADSSAHASSHGFQAAVGSSRVTRQSVSHQVCGHASP
>NC_009719|T34899|3626032|3626199 GROUP322(2 genes,2 replicons):
MPAFGGVAPVPHSAACPAGRPARNAFLIRVRVPPSRPRPRDLKVASLRAAPRAFC
>NC_007973|T24686|2520322|2520489 GROUP322(2 genes,2 replicons):
MPAFGGVAPVPHSAACPAGRPARNAFLIRVRVPPSRPRPRDLKVASLRAAPRAFC
>NC_010170|T40593|4563822|4563989 GROUP323(2 genes,2 replicons):
MGGRNTDQQNTRETVRGKATFRSRSRGRLGGTRTRTRRCCALGDPQGRAGHGPRL
>NC_010002|T40321|4544494|4544327 GROUP323(2 genes,2 replicons):
MGGRNTDQQNTRETVRGKATFRSRSRGRLGGTRTRTRRCCALGDPQGRAGHGPRL
>NC_010170|T40640|4568328|4568200 GROUP324(2 genes,2 replicons):
MPVLIPTCSVRWRSMELSPGDSSRRMRPPRAEPGSGWFRFVD
>NC_010002|T40274|4539988|4540116 GROUP324(2 genes,2 replicons):
MPVLIPTCSVRWRSMELSPGDSSRRMRPPRAEPGSGWFRFVD
>NC_009719|T34901|3626611|3626279 GROUP325(2 genes,2 replicons):
MPFSTSVCRTAAVRKVEGACRLSCSCGPGQWPGRDVDGQENGAEGPTAFGSGEKRNHPWADWQARSSLEP
SAHQAITPGPCRGWGRHRLAHIRAQREPVFAPAGTGTDYR
>NC_007973|T24688|2520901|2520569 GROUP325(2 genes,2 replicons):
MPFSTSVCRTAAVRKVEGACRLSCSCGPGQWPGRDVDGQENGAEGPTAFGSGEKRNHPWADWQARSSLEP
SAHQAITPGPCRGWGRHRLAHIRAQREPVFAPAGTGTDYR
>NC_010002|T25536|2942911|2943030 GROUP326(2 genes,2 replicons):
MSCAVQRTSSLNHFDDDSSHFPLASRMASHGQVAPSHRT
>NC_007973|T31848|3249769|3249888 GROUP326(2 genes,2 replicons):
MSCAVQRTSSLNHFDDDSSHFPLASRMASHGQVAPSHRT
>NC_010002|T25533|2942889|2942776 GROUP327(2 genes,2 replicons):
MANTRYFEGSGYNTDRSWPLIVVSTQDVSAEVITFGS
>NC_007973|T31845|3249747|3249634 GROUP327(2 genes,2 replicons):
MANTRYFEGSGYNTDRSWPLIVVSTQDVSAEVITFGS
>NC_010002|T25532|2942700|2942599 GROUP328(2 genes,2 replicons):
MLRCTAESVSLAPLGSALEFTQTTRCVVADRLL
>NC_007973|T31844|3249558|3249457 GROUP328(2 genes,2 replicons):
MLRCTAESVSLAPLGSALEFTQTTRCVVADRLL
>NC_010002|T25531|2942594|2942857 GROUP329(2 genes,2 replicons):
MHQSSLSATTHLVVCVNSKADPKGARETLSAVHLNTLRSAVVLDLGFSRAVQELAKQRHLYYEPNVMTSA
ETSWVETTIRGQERSVL
>NC_007973|T31843|3249452|3249715 GROUP329(2 genes,2 replicons):
MHQSSLSATTHLVVCVNSKADPKGARETLSAVHLNTLRSAVVLDLGFSRAVQELAKQRHLYYEPNVMTSA
ETSWVETTIRGQERSVL
>NC_010002|T25530|2942535|2942642 GROUP330(2 genes,2 replicons):
MSASPAGQFCVEINSLDSLRCIKAVYRRQRTSSSA
>NC_007973|T31842|3249393|3249500 GROUP330(2 genes,2 replicons):
MSASPAGQFCVEINSLDSLRCIKAVYRRQRTSSSA
>NC_010170|T20356|2264531|2264322 GROUP331(2 genes,2 replicons):
MGLAPIPGGQAKRAAPQARRREGLEPDGRDGEVGTGRSPKSPAVQSTARPTVLATADSTHTQATRHGAD
>NC_007973|T15491|1602375|1602166 GROUP331(2 genes,2 replicons):
MGLAPIPGGQAKRAAPQARRREGLEPDGRDGEVGTGRSPKSPAVQGTARPAVLAAADSTHTQATRYGAD
>NC_010170|T20358|2264397|2264561 GROUP332(2 genes,2 replicons):
MHRRAFRAAPRADFTVTAIRLQSLTPTRLRRCALRLPSGDRRKAHPRRVALGAP
>NC_007973|T15493|1602241|1602405 GROUP332(2 genes,2 replicons):
MHRRAFRAAPRADFAVTAIRLQSLTPPRLWRCALRLPSGDRRKAHPRRVALGAP
>NC_009719|T34913|3627372|3627482 GROUP333(2 genes,2 replicons):
MFLPNRWMLKPVAAGESRRRCNELATGSSRTPLTLP
>NC_007973|T24700|2521662|2521772 GROUP333(2 genes,2 replicons):
MFLPNRWMLKPVAAGESRRRCNELATGSSRTPLTLP
>NC_010170|T40552|4559580|4559795 GROUP334(2 genes,2 replicons):
MIRRKHPPPETGGRSRMDAVRAGSVTQWELRRNLEDRWLPGMSLTTSAGMGSAWPGLAREAAINRYPIVS
L
>NC_010002|T40361|4548737|4548522 GROUP334(2 genes,2 replicons):
MIRRKHPPPETGGRSRMDAVRAGSVTQWELRRNLEDRWLPGMSLTTSAGMGSAWPGLAREAAINRYPIVS
L
>NC_010170|T40588|4563529|4563762 GROUP335(2 genes,2 replicons):
MARNVDRRDEDAEGSLTFGSGGNNHPWAVAGPVVARTVCSSAITPGPCRGWGRHRLAHIRAQREPVFAPV
GTGTEYR
>NC_010002|T40325|4544787|4544554 GROUP335(2 genes,2 replicons):
MARNVDRRDEDAEGSLTFGSGGNNHPWAVAGPVVARTVCSSAITPGPCRGWGRHRLAHIRAQREPVFAPV
GTGTEYR
>NC_010376|T5820|1004300|1004419 GROUP336(2 genes,2 replicons):
MPNYSAERSWRIDYYAPKMINVLSWSIQLLRFKYCLNFF
>NC_008024|T10118|1664936|1664829 GROUP336(2 genes,2 replicons):
MPNYSAERSWRIGYHAPKMINVLSWSIQLLRFKIY
>NC_010170|T40698|4574236|4574481 GROUP337(2 genes,2 replicons):
MSRRCVLDVQKSIGHKKTERLSRLDSDACAIRIVRSGCSRKTVSVWSDAPAVSKSGERSESIDRGLRLAT
KIRWCHIRSRY
>NC_010002|T40214|4534080|4533835 GROUP337(2 genes,2 replicons):
MSRRCVLDVQKSIGHKKTERLSRLDSDACAIRIVRSGCSRKTVSVWSDAPAVSKSGERSESIDRGLRLAT
KIRWCHIRSRY
>NC_008345|T12397|1965876|1966028 GROUP338(2 genes,2 replicons):
MEDLGFVFGIIGMSLGISSFTFAIITMKKVDKLENKLKELNVLNHDFKSS
>NC_008228|T16523|2288687|2288839 GROUP338(2 genes,2 replicons):
MEDLGFIFGIIGMSMGMSAFTFAIITMKKVDKLESKLKELDVLSSDFKSS
>NC_009901|T31238|4848184|4847909 GROUP339(2 genes,2 replicons):
MELIMLKKLKWIGLSVSVVLLSACGSTSENSDGVATAETNKKSSDYRCEKVTVTGSRMPVRKCTTQAQRD
RDEREAQRLLSSGRVASESGG
>NC_008228|T26133|3615836|3615564 GROUP339(2 genes,2 replicons):
MIFKKIIVVGCIALVSACSTNNNADQVEAENQESASAASNTGDLRCKNVTVTGSRFPVKRCTTAAQRARE
LEDAKKVLNDARNNVGAQGS
>NC_010320|T7661|1317578|1317477 GROUP340(2 genes,2 replicons):
MAREDSIDVFRAVRSRKQIHGIFSLEVLGNIST
>NC_010003|T2493|470498|470397 GROUP340(2 genes,2 replicons):
MAREDSIDVFRAVRSRKQIHGIFSFEVLGNIST
>NC_010320|T7660|1317472|1317591 GROUP341(2 genes,2 replicons):
MIQVDMFPNTSNEKMPWICFRERTARKTSILSSRAMLRR
>NC_010003|T2492|470392|470511 GROUP341(2 genes,2 replicons):
MIQVDMFPNTSNEKMPWICFRERTARKTSILSSRATLSQ
>NC_008740|T34487|3578990|3579166 GROUP342(2 genes,2 replicons):
MTVQGRGHIELAGVTSLDAIDLAGQPNANAMLGNAKMSVQLSLKRSLKNHGIHPILKR
>NC_008260|T6963|735681|735505 GROUP342(2 genes,2 replicons):
MTVQGRGHIELAGVTSLDAIDLAGQPNANAMLGNAKMSVQLSLKRSLKNHGIHPILKR
>NC_008740|T34338|3564343|3564471 GROUP343(2 genes,2 replicons):
MNGVKPEDSRQQSNLHDSGRIAAPRAHANATRGLISSDRMYR
>NC_008260|T7112|750328|750200 GROUP343(2 genes,2 replicons):
MNGVKPEDSRQQSNLHDSGRIAAPRAHANATRGLISSDRMYR
>NC_008740|T34488|3579120|3579010 GROUP344(2 genes,2 replicons):
MRESCTDILALPSMALALGWPARSIASSEVTPASSM
>NC_008260|T6964|735551|735673 GROUP344(2 genes,2 replicons):
MRESCTDILALPSMALALGWPARSIASSEVTPASSMCPRP
>NC_008740|T34339|3564501|3564394 GROUP345(2 genes,2 replicons):
MGGYFNLSLVLAVHPVAGNQTAGRISMSPWCGYTA
>NC_008260|T7111|750170|750277 GROUP345(2 genes,2 replicons):
MGGYFNLSLVLAVHPVAGNQTAGRISMSPWCGYTA
>NC_008740|T34351|3565394|3565281 GROUP346(2 genes,2 replicons):
MLLFLKNRLIKQSGSNTVSVCREIVGTSLVHQNQTNV
>NC_008260|T7100|749277|749390 GROUP346(2 genes,2 replicons):
MLLFLKNRLIKQSGSNTVSVCREIVGTSLVHQNQTNV
>NC_010397|T43135|4107708|4107595 GROUP347(2 genes,2 replicons):
MSNMRAAEPRVTFVIAGIGSRLPLARELCCRCVCRCA
>NC_008268|T19753|2194424|2194311 GROUP347(2 genes,2 replicons):
MSSGQSTAPRVTYVTSALGSRLPLARELCCRCLSICS
>NC_008577|T16599|2160177|2160410 GROUP348(2 genes,2 replicons):
MCHIQACVRITMPVPPPCSTFICSNCDWHKTVVFKSDVITRGYNWFDVCPKCGRALEKRPATMIETGLSK
LTNIFVR
>NC_008321|T15439|2035250|2035483 GROUP348(2 genes,2 replicons):
MCHIQACVRITMPVPPPCTTFICSNCDWHKTVVFKSDVITRGYNWFDVCPKCGGALEKRPATMIETGLSK
LTNIFVR
>NC_009719|T25433|2650288|2650076 GROUP349(2 genes,2 replicons):
MAINGLCNKPFGPGGSTRRLHQFSLSRQGPWGRTRIDEGVKTVFLPGMVPPSSGRFIVANDNYAEARLAA
>NC_008343|T20694|2038875|2038663 GROUP349(2 genes,2 replicons):
MVINGEWNKRSGPGGGTRRLHHITPFCGVHGGETGSTRAVKTRFLPGMVPPLSGHITGANDNHEALAVAA
>NC_009085|T5021|792559|792777 GROUP350(3 genes,2 replicons):
MAIPDPQTAHPSIRVPPAAAGKPRMLPRRPVVRPVCSAPDQWKRRGPGRPSHAACSLGSLGLSSGDLSKH
GY
>NC_008344|T6584|679468|679250 GROUP350(3 genes,2 replicons):
MAIPDPQTAHPSIRVPPAAAGKPRMLPRRPVVRPVCSAPDQWKRRGPGRPSHAACSLGSLGLSSGDLSKH
GY
>NC_008344|T22930|2385792|2386010 GROUP350(3 genes,2 replicons):
MAIPDPQTAHPSIRVPPAAAGKPRMLPRRPVVRPVCSAPDQWKRRGPGRPSHAACSLGSLGLSSGDLSKH
GY
>NC_009659|T31400|3083833|3083576 GROUP351(2 genes,2 replicons):
MRTSGLFRRARSERGMARREWNVARNGQFRRLAKSAGVRRNLHQYAGTGAIRQEKTPTENGWGFNIGGGT
RNRTRVRIPTRIARF
>NC_008344|T24199|2525013|2524786 GROUP351(2 genes,2 replicons):
MRPLRTSGQFQGARSERGMARREWNVARNGQFGQLPKSAGVRRNPHEYAGTGAIGQEKTPTENGWDFGKW
GAASI
>NC_010556|T1749|173709|173386 GROUP352(2 genes,2 replicons):
MILNPSNVFQSTHSRGVRLTPVVSNTSYMYFNPRTHEECDVYFFLARLLAILISIHALTRSATNIEIDGG
HWYAISIHALTRSATISSDIIEDASVFQSTHSRGVRL
>NC_010080|T9286|1588640|1588969 GROUP352(2 genes,2 replicons):
MLCEFQSTHSQGVRPVYELSTYSVWSISIHALTRSATFTRLHVLVYSTSISIHALTRSATSIVKATVAVL
SIFQSTHSQGVRRIRPAILLQSRSISIHALTRSATYKYS
>NC_009138|T21218|2049015|2049119 GROUP353(2 genes,2 replicons):
MVEKHASKQMPAAMRFAHGCGPIFMSRHRSTRSV
>NC_010087|T2886|338991|339095 GROUP353(2 genes,2 replicons):
MVEKHASKQMPAAMRFTHGYGPTFMSRHRVTQSV
>NC_008741|T333|32086|31922 GROUP354(2 genes,2 replicons):
MRGRGLKPLCRLLLRSGRAVAPRAGAWIETFCQWWVVASLHVAPRAGAWIETRR
>NC_008346|T4238|566956|567123 GROUP354(2 genes,2 replicons):
MRVRGLKPFANSILSWPDIVAPHAGAWIETCSTLYFSASSFVVAPHAGAWIETRR
>NC_009253|T3047|405681|405460 GROUP355(3 genes,2 replicons):
MEVVIMDILNADTMQLIVSQGIFAVLFVWLLYDTRKESKIREELLMQQISKSEEAHNAIIRAIEHLANKL
GGI
>NC_008346|T11013|1518206|1517997 GROUP355(3 genes,2 replicons):
MDLLKPEIMQMILSQGIFAVLFIWLLMSERKDSKEREEKLMVQLEKNSAVYENVIQAVNSLKDLIMKQK
>NC_009253|T16400|2335442|2335221 GROUP355(3 genes,2 replicons):
MEVVIIDILNADTMQLIVSQGIFAVLFVWLLYDTRKESKIREELLMQQISKSEEAHNAIIRAIENLANKL
GGI
>NC_009439|T33171|3844849|3844706 GROUP356(2 genes,2 replicons):
MAVAVTVVNSGRIETVLFTIRSKPVFDGKSLLGKACPVRLSRHQQVS
>NC_008390|T18415|2215617|2215447 GROUP356(2 genes,2 replicons):
MTIAGQQNVLAVELTVRTGGRIMTLPFTIETKPVFDGKCLLWKACFMRLSRHQQVS
>NC_009439|T32545|3776307|3776182 GROUP357(2 genes,2 replicons):
MMMVPPEPSPRKSIYLPRQQKLCAIDGRSDGRAPLQSQRIP
>NC_008390|T17818|2160690|2160538 GROUP357(2 genes,2 replicons):
MMMAPKTSLPQESLHLPRQQKICASDGKNDGKDPCRSQPSPLTTRVWVAC
>NC_010581|T41641|3995246|3995022 GROUP358(2 genes,2 replicons):
MAARKSVLKPAPHRPELEGLVAKSISAGVTDEQLLEQRVSFAYGNAPSGSRITKDSARLAAKSIRVTGKQ
ALAQ
>NC_008435|T20664|2345777|2345992 GROUP358(2 genes,2 replicons):
MAIRKSALKSAPARPELDRLLQNARETGVTDEQLLEQRISFAYGNAPEGSGITKETARSAANSILMRTHA
R
>NC_010581|T7101|683025|682783 GROUP359(3 genes,2 replicons):
MGFPIRKFTDQSLFAAPHDLSQRTTSFIASQRQGIHRIPLRHLIALIINAHRSARSFPESHPPAQRAKGR
MAAVPDGTKT
>NC_008435|T7517|864063|863797 GROUP359(3 genes,2 replicons):
MEFRLSKVGFPIRKSADQSFFAAPHGLSQRSTSFIASQRQGIHRTPLRHLIALIINVHTLGRMLAACCRQ
ALRPAARPLDRNCMQPDH
>NC_010581|T40964|3931134|3931376 GROUP359(3 genes,2 replicons):
MGFPIRKFTDQSLFAAPHDLSQRTTSFIASQRQGIHRIPLRHLIALIINAHRSARSFPESHPPAQRAKGR
MAAVPDGTKT
>NC_008752|T5925|745152|745277 GROUP360(2 genes,2 replicons):
MARAAARYPMPRTISGLRGRRIQTISATRRRETVLTPMVTA
>NC_008463|T20763|2708165|2708040 GROUP360(2 genes,2 replicons):
MARAAARYPVPRTISGWRSRRIQTISPTRRSQTVLTPTVTA
>NC_010469|T58|10283|10161 GROUP361(2 genes,2 replicons):
MYFSVFSYSMISRLICQSSKQPLVGILIFIIAIVSQMLPK
>NC_008505|T209|33942|34064 GROUP361(2 genes,2 replicons):
MYFSVFSYSMISRLICQSSKQPLVGISIFIIAIVSQMLLK
>NC_009012|T28525|3788567|3788064 GROUP362(2 genes,2 replicons):
MDSLLRFNPCFTGSTTSTINELKQKREELCFNPCFTGSTTSTPFSPAEGCRSKYVSILVLLEVPLQQISK
SSRNAFGLLFQSLFYWKYHFNLTFIRRIAYDNCVSILVLLEVPLQRSLEKAEKILQEMFQSLFYWKYHFN
TASFHKYRHCKGFQSLFYWKYHFNLIL
>NC_008553|T6380|676366|675884 GROUP362(2 genes,2 replicons):
MFSWNSLFDNADGVEHILIRSFNPCFPGTRSSTQSSIFDLWRFARSFNPCFPGTRSSTSSSFQNTFVSIV
FQSLFSWNSLFDIERCVGWIQKSSVSILVFLELALRPETEFRTDLKVVRFQSLFSWNSLFDPDVATVPPA
SEMFQSLFSWNSLFDAWDYF
>NC_010410|T23045|3654632|3654522 GROUP363(2 genes,2 replicons):
MMALKIAPLSSYVGWCRARRLPIKRNRRKQTRKSPN
>NC_009651|T326|33982|33872 GROUP363(2 genes,2 replicons):
MMALKIAPLSSYVGWCRARRLPIKRNRRKQTRKSPN
>NC_009943|T6711|683262|683113 GROUP364(3 genes,2 replicons):
MSRHYSGRVSPFRNLRIKACLAAPRSLSQLTTSFIASWHQGIHRLPLVA
>NC_008554|T30804|3186648|3186797 GROUP364(3 genes,2 replicons):
MIPYYRDRVSPFGHLRIKACLAAPRSFSQLTASFFASQRQGIHRLPFLA
>NC_008554|T8235|849236|849087 GROUP364(3 genes,2 replicons):
MIPYYRDRVSPFGHLRIKACLAAPRSFSQLTASFFASQRQGIHRLPFLA
>NC_008576|T10519|1069475|1069320 GROUP365(3 genes,2 replicons):
MPSADFCTPIPSPLDAGSTWLVYRSPRVMHTHLHAYIRRIYVHALRTGFGL
>NC_008576|T10558|1073066|1072911 GROUP365(3 genes,2 replicons):
MPSADFCTPIPAPLDAGSTWLVYRSPRVMHTHLHAYIRRIYVHALRTGFGL
>NC_008554|T37951|3922770|3922615 GROUP365(3 genes,2 replicons):
MPSADFCRPFPPPLDSGSTRQIDRPPRVMRTHLHAYARRIYAHAFRTGIGL
>NC_010410|T23043|3654452|3654703 GROUP366(2 genes,2 replicons):
MSEKVLGSGCYCSTNHNTEAPTVISWGFFLSVCGGCVLSVVVELCTIPHKSLTVRSSTPSHKTFFFTHSQ
LIGCFINNPKGDI
>NC_009651|T324|33802|34053 GROUP366(2 genes,2 replicons):
MSEKVLGSGCYCSTNHNTEAPTVISWGFFLSVCGGCVLSVVVELCTIPHKSLTVRSSTPSHKTFFFTHSQ
LIGCFINNPKGDI
>NC_009085|T19162|3065055|3065363 GROUP367(2 genes,2 replicons):
MKKLKYQYQQSVKTPHSHEFFLNYFPNMKSVYYKKFSTKQEKSFYSIHCTEYKDYLLKLRVARGSGLTDA
WDDLPTYVTKVAKSWKHNSKRAHQYYKDHEQK
>NC_008577|T20081|2614818|2614522 GROUP367(2 genes,2 replicons):
MKKLKSHYVQSVNEEHSKYLWRQYPNIRSGFHKYFSTKQEKSFYFMHLIECKGYPIKLRAARGKQLADPW
DDYPAHVFDVAKSWKHNSKRKFQYYRLV
>NC_009454|T7825|934175|933999 GROUP368(2 genes,2 replicons):
MIIYLGRLLPAASSDLTREQRRAAAHAPLFGLAPGGVYLAGRSPGRWCALTAPFHPCP
>NC_008593|T6901|1690402|1690548 GROUP368(2 genes,2 replicons):
MMIIYLGLMLPLDSSDFTRGRNGPLLNVPLFNLAPDGVYIAAKSPLRW
>NC_008825|T20236|2573808|2574008 GROUP369(2 genes,2 replicons):
MLVTSTSPLHQQSGISRARKNGLVCGLKSPGCRRIAVDYGRTSKRGKVLVWQRLANSLGLLRKSAE
>NC_008782|T19138|2077265|2077465 GROUP369(2 genes,2 replicons):
MLVTSTSPLHQQSGISRARKNGLVCGLKSPGCRRIAVDRGRTSKRGKVLVWQRLADSLGLLRKSAE
>NC_008825|T20124|2561771|2561652 GROUP370(2 genes,2 replicons):
MQTRSRAQRRSGDDKETETGQSRFLCGSAKGNGSQGLPW
>NC_008782|T21239|2311857|2311976 GROUP370(2 genes,2 replicons):
MQTRSRAQRRSGDDKETETGQSRFLGGSAKGNGSQGLPW
>NC_009076|T28842|3806087|3806314 GROUP371(2 genes,2 replicons):
MRPARKQPKVRLNLDMSVEVKEQIEALRDRMHADSMSEVIRRALAVCDFVMTQQQQGATVVLRSVDGTDT
RLPLF
>NC_010162|T62630|9212772|9212512 GROUP371(2 genes,2 replicons):
MWSILPEEIMPRPASKETKVRLNLDLSERVRERLERVRELSEADSLTEVIRRALSVYDALLTTTIEEGGK
VVLRNADGTERELLLR
>NC_010815|T129|13562|13738 GROUP372(2 genes,2 replicons):
MLRSSAGLLACDSSSGRLPNLMISDIIALCPRLQRRVRGGLFPNGNAPLFPIKPLWAP
>NC_008609|T11978|1280696|1280899 GROUP372(2 genes,2 replicons):
MDSLCTLPVPRELAEWRGSVAGLLARDSSSGRLPSQKPVAVAPCHRLQRRVRGGVAPLFPIKPCRAP
>NC_010814|T3000|305196|305053 GROUP373(2 genes,2 replicons):
MTGKPIDFRPAELLTFGRQAHRNFTKQHETLQSFPQPPNLLLTFYNQ
>NC_008609|T2584|266532|266389 GROUP373(2 genes,2 replicons):
MTGTTIDFRPAGLLTLDRMTPFKFTLQNGELASFPQPPNLLLTFYNQ
>NC_010162|T51141|7592284|7592484 GROUP374(2 genes,2 replicons):
MQCMHCRGEMKRSHAPFSVDRNGYHVRWDAVPAWVCEQCGEPYFESAEVARIQRALDALDRETEAA
>NC_008639|T15409|1620648|1620851 GROUP374(2 genes,2 replicons):
MYCKGNMERGIAPFHIDRKGYHITLDRIPAWVCTQCGEVYFDESEVEAIQEVLCTLDQRTEKMAKSA
>NC_009142|T12877|1744462|1744680 GROUP375(2 genes,2 replicons):
MSRPGGRVGVRPRRGKSGLHRAGWLLTATRGDPRESATESRPPGGVPRHSGRARVKRWCKRPPAPRVTGA
AR
>NC_008711|T26882|2649260|2649069 GROUP375(2 genes,2 replicons):
MARGTSGLRRAGWWVTPTRGNPQASATENRPPARRDVCIAGQQVRVKRWCKRPPAPRVTGEAR
>NC_009831|T38873|5413088|5412828 GROUP376(2 genes,2 replicons):
MRRSRQDKVTFSDRLISVFASLFFSVPTSLFLSLKISQNLLALQLDFTVGGKGFLILVSMFSLLAFLFPK
AIPNLLGWVWNIFMKH
>NC_008740|T10902|1131982|1132257 GROUP376(2 genes,2 replicons):
MARNRGQGGPIETRLISLFASLFFSIPTAAFVWLWVNLELAVYWDGFLSSRYLISCILVFAVLALLLPRL
FPSILGGVWRGIAKVWHWWGW
>NC_009438|T32507|4641856|4642053 GROUP377(2 genes,2 replicons):
MNQVIPTTDERLLTYREVCSLTQISPATLRRYVQSGKFPSPIKLNAHGRSVRFRHSEVLAWMQCL
>NC_008740|T6061|625883|625683 GROUP377(2 genes,2 replicons):
MQRQYFNETNERLLTYEEVCAVTQLSQATLRRYVKAGRFPAPIKPSPQGRAVRFRIQDVRDWLDRL
>NC_009659|T32053|3145237|3145365 GROUP378(2 genes,2 replicons):
MRVCWLPNAVCVGDEMIMAGISNQEASESIDFSADRLGRCWR
>NC_009656|T1024|124233|124364 GROUP378(2 genes,2 replicons):
MRVCWLPNAVCVGDEIIMAGISNQEASESIDFSADRLGRCNSR
>NC_003295|T24151|2825804|2825944 GROUP379(2 genes,2 replicons):
MTPRKDPIPKSLIGATSREVGSGFVKHRHMLDSPKLLINLLYRALA
>NC_008752|T5762|730848|730708 GROUP379(2 genes,2 replicons):
MTPRNDPIPKSLIGATSREVRSGFGKHRHMLDSPKLLINLPYRAWA
